# Supplementary material for: Comprehensive Transcriptome Analysis of Follicles from Two Stages of the Estrus Cycle of Two Breeds Reveals the Roles of Long Intergenic Non-Coding RNAs in Gilts
Source: Biology (Basel). 2022 May 6;11(5):716. doi: 10.3390/biology11050716 (PMC9138455; doi:10.3390/biology11050716)
Supplement: Supplementary file 1 [file biology-11-00716-s001.zip]

Archive with 11 entries (10 files):
- Supplementary files/
- Supplementary files/Supplementary figure S1.tif
- Supplementary files/Supplementary figure S2.tif
- Supplementary files/Supplementary figure S3.tif
- Supplementary files/Supplementary figure S4.tif
- Supplementary files/Supplementary Table S1.xlsx
- Supplementary files/Supplementary Table S2.xlsx
- Supplementary files/Supplementary Table S3.xlsx
- Supplementary files/Supplementary Table S4.xlsx
- Supplementary files/Supplementary Table S5.xlsx
- Supplementary files/Supplementary Table S6.xlsx
