# Supplementary material for: Comprehensive Transcriptome Analysis of Follicles from Two Stages of the Estrus Cycle of Two Breeds Reveals the Roles of Long Intergenic Non-Coding RNAs in Gilts
Source: Biology (Basel). 2022 May 6;11(5):716. doi: 10.3390/biology11050716 (PMC9138455; doi:10.3390/biology11050716)
Supplement: Supplementary file 1 [file biology-11-00716-s001.zip › Supplementary files/Supplementary Table S1.xlsx]

## Sheet: Sheet1
Supplementary Table 1 Summary of RNA sequencing in all samples
Sample_ID	Row reads	Clean reads	%GC	Aligned %	PE mapped uniquly %
LD_1	61276446	49029460	0.46	0.768	0.642
LD_2	55654152	48906224	0.48	0.97	0.9
LD_3	57715530	50124638	0.48	0.973	0.915
LE_1	58129548	50849370	0.48	0.977	0.924
LE_2	59732946	52330854	0.47	0.977	0.916
LE_3	57021324	50754598	0.48	0.98	0.93
MD_1	57105836	49975768	0.47	0.97	0.912
MD_2	55409424	51316850	0.53	0.971	0.917
ME_1	55599822	50885544	0.49	0.964	0.9
ME_2	57997030	53947076	0.49	0.97	0.917
ME_3	58654328	54018598	0.48	0.966	0.901
