# Supplementary material for: Comprehensive Transcriptome Analysis of Follicles from Two Stages of the Estrus Cycle of Two Breeds Reveals the Roles of Long Intergenic Non-Coding RNAs in Gilts
Source: Biology (Basel). 2022 May 6;11(5):716. doi: 10.3390/biology11050716 (PMC9138455; doi:10.3390/biology11050716)
Supplement: Supplementary file 1 [file biology-11-00716-s001.zip › Supplementary files/Supplementary Table S2.xlsx]

## Sheet: Sheet1
Supplementary Table 2 The information of putative lincRNAs
transcript_id	gene_id	chromosome	start	end	exon_number	transcript_length	known/novel
MSTRG.1137.1	MSTRG.1137	1	132020389	132028264	2	6375	know
MSTRG.1252.1	MSTRG.1252	1	147848673	147852728	3	210	know
MSTRG.1559.2	MSTRG.1559	1	184173512	184188588	3	898	know
MSTRG.1785.1	MSTRG.1785	1	208140272	208143844	2	201	know
MSTRG.1857.2	MSTRG.1857	1	219210372	219374498	12	357	know
MSTRG.2222.2	MSTRG.2222	1	261590203	261593967	2	1604	know
MSTRG.438.1	MSTRG.438	1	51494025	51496586	2	647	know
MSTRG.467.2	MSTRG.467	1	54611544	54612854	2	224	know
MSTRG.667.1	MSTRG.667	1	87271089	87275794	2	2704	know
MSTRG.87.1	MSTRG.87	1	7489016	7504429	3	1404	know
MSTRG.947.2	MSTRG.947	1	119669122	119669803	2	678	know
MSTRG.11968.1	MSTRG.11968	2	4703938	4707786	4	330	know
MSTRG.11973.1	MSTRG.11973	2	4930412	4935044	3	2809	know
MSTRG.12079.3	MSTRG.12079	2	6808260	6811918	3	530	know
MSTRG.12108.2	MSTRG.12108	2	7385963	7387072	2	4794	know
MSTRG.13774.2	MSTRG.13774	2	140504429	140510294	3	1112	know
MSTRG.13927.1	MSTRG.13927	2	150548884	150551685	2	1020	know
MSTRG.14492.2	MSTRG.14492	3	28567634	28573355	3	2284	know
MSTRG.14510.1	MSTRG.14510	3	30498000	30517337	2	2943	know
MSTRG.14518.2	MSTRG.14518	3	31305075	31307401	2	1338	know
MSTRG.14763.1	MSTRG.14763	3	42978260	42988197	4	2213	know
MSTRG.14941.1	MSTRG.14941	3	58097034	58117161	4	501	know
MSTRG.15124.2	MSTRG.15124	3	77633717	77645175	5	967	know
MSTRG.15561.1	MSTRG.15561	3	121302001	121307369	3	1081	know
MSTRG.15572.2	MSTRG.15572	3	124370662	124383272	3	1753	know
MSTRG.15615.1	MSTRG.15615	3	127475794	127477687	2	1343	know
MSTRG.15646.1	MSTRG.15646	4	24986	30686	2	3754	know
MSTRG.15987.1	MSTRG.15987	4	34328006	34332463	2	205	know
MSTRG.16764.2	MSTRG.16764	4	100440834	100443758	3	1367	know
MSTRG.17503.1	MSTRG.17503	5	19211756	19212787	2	1242	know
MSTRG.17505.1	MSTRG.17505	5	19344448	19350343	2	230	know
MSTRG.17917.2	MSTRG.17917	5	57467602	57518008	6	668	know
MSTRG.18094.1	MSTRG.18094	5	67716674	67721152	3	360	know
MSTRG.18096.1	MSTRG.18096	5	67917874	67918889	2	293	know
MSTRG.18417.2	MSTRG.18417	5	97883670	97896564	3	519	know
MSTRG.18473.1	MSTRG.18473	6	12	962	2	357	know
MSTRG.18480.3	MSTRG.18480	6	119815	139593	9	1619	know
MSTRG.18651.3	MSTRG.18651	6	12414497	12415802	2	3965	know
MSTRG.18748.2	MSTRG.18748	6	18335619	18338718	3	1274	know
MSTRG.19002.1	MSTRG.19002	6	43086222	43087584	2	734	know
MSTRG.19075.1	MSTRG.19075	6	45616944	45628945	2	1040	know
MSTRG.19341.1	MSTRG.19341	6	52468809	52472438	2	1699	know
MSTRG.19357.1	MSTRG.19357	6	52883926	52887281	3	3352	know
MSTRG.19507.15	MSTRG.19507	6	57093699	57096215	2	782	know
MSTRG.19751.1	MSTRG.19751	6	63444870	63447261	3	1299	know
MSTRG.20049.1	MSTRG.20049	6	83003850	83011876	3	518	know
MSTRG.20138.1	MSTRG.20138	6	86489839	86493010	2	527	know
MSTRG.20477.1	MSTRG.20477	6	115834969	115838468	2	3709	know
MSTRG.20659.7	MSTRG.20659	6	147425988	147427533	2	697	know
MSTRG.20811.1	MSTRG.20811	6	160269687	160270576	2	300	know
MSTRG.20901.2	MSTRG.20901	6	166553424	166554380	2	2266	know
MSTRG.20976.2	MSTRG.20976	6	170486093	170492186	2	373	know
MSTRG.21086.1	MSTRG.21086	7	10396495	10560352	3	226	know
MSTRG.21570.1	MSTRG.21570	7	37818735	37819514	2	943	know
MSTRG.21743.2	MSTRG.21743	7	51953596	51988140	4	676	know
MSTRG.21803.3	MSTRG.21803	7	55698101	55706884	2	784	know
MSTRG.22176.2	MSTRG.22176	7	83126737	83131108	3	2333	know
MSTRG.22563.2	MSTRG.22563	8	472569	474371	2	451	know
MSTRG.22752.1	MSTRG.22752	8	25448827	25452895	2	208	know
MSTRG.22771.5	MSTRG.22771	8	29838699	29844616	2	722	know
MSTRG.22771.6	MSTRG.22771	8	29992247	29998930	3	396	know
MSTRG.22893.2	MSTRG.22893	8	42129948	42130971	3	1049	know
MSTRG.23239.1	MSTRG.23239	8	86809518	86817932	4	1659	know
MSTRG.23447.1	MSTRG.23447	8	116570475	116608391	4	369	know
MSTRG.23470.1	MSTRG.23470	8	118197771	118202730	2	299	know
MSTRG.23729.2	MSTRG.23729	9	3380623	3383213	2	2397	know
MSTRG.23781.1	MSTRG.23781	9	7340846	7346042	2	206	know
MSTRG.23851.3	MSTRG.23851	9	10568316	10577378	2	316	know
MSTRG.23984.1	MSTRG.23984	9	26043399	26049238	2	1425	know
MSTRG.24005.2	MSTRG.24005	9	27118086	27128798	3	2105	know
MSTRG.24058.1	MSTRG.24058	9	32809322	32810365	2	763	know
MSTRG.24058.2	MSTRG.24058	9	32809550	32811411	2	264	know
MSTRG.24073.1	MSTRG.24073	9	34086424	34097747	2	3321	know
MSTRG.24167.14	MSTRG.24167	9	40086424	40109591	3	483	know
MSTRG.24167.16	MSTRG.24167	9	40139242	40146840	2	1238	know
MSTRG.24167.3	MSTRG.24167	9	40004981	40036453	2	748	know
MSTRG.24192.1	MSTRG.24192	9	42087541	42101389	2	201	know
MSTRG.24367.2	MSTRG.24367	9	56178013	56182785	4	1820	know
MSTRG.24709.1	MSTRG.24709	9	92837896	92838659	2	1942	know
MSTRG.24713.2	MSTRG.24713	9	93047329	93049898	2	457	know
MSTRG.24795.2	MSTRG.24795	9	104887384	104893003	2	211	know
MSTRG.24795.3	MSTRG.24795	9	104910816	104911684	2	3958	know
MSTRG.25110.1	MSTRG.25110	9	132783062	132798396	6	299	know
MSTRG.25113.2	MSTRG.25113	9	133141696	133145815	3	750	know
MSTRG.2474.1	MSTRG.2474	10	2961661	2962262	2	1433	know
MSTRG.2545.2	MSTRG.2545	10	12962642	12965250	2	3102	know
MSTRG.2609.1	MSTRG.2609	10	17441596	17449269	4	427	know
MSTRG.2874.1	MSTRG.2874	10	39875802	39876422	2	657	know
MSTRG.2876.5	MSTRG.2876	10	39172796	39212752	4	223	know
MSTRG.2991.1	MSTRG.2991	10	49826404	49827641	2	324	know
MSTRG.3079.13	MSTRG.3079	10	57812850	57829359	2	1285	know
MSTRG.3438.1	MSTRG.3438	11	14817124	14817581	2	729	know
MSTRG.3620.1	MSTRG.3620	11	45535094	45555791	2	638	know
MSTRG.3761.1	MSTRG.3761	11	73878252	73884338	2	3217	know
MSTRG.3827.1	MSTRG.3827	12	26455	73927	2	546	know
MSTRG.4106.1	MSTRG.4106	12	13678076	13680687	2	741	know
MSTRG.4323.2	MSTRG.4323	12	21828372	21841977	5	680	know
MSTRG.4353.1	MSTRG.4353	12	22987052	22991102	2	329	know
MSTRG.4382.1	MSTRG.4382	12	24836393	24838733	3	361	know
MSTRG.4444.11	MSTRG.4444	12	26606905	26622921	4	1568	know
MSTRG.4931.1	MSTRG.4931	12	53384553	53386794	2	518	know
MSTRG.5013.2	MSTRG.5013	12	59091404	59094486	5	878	know
MSTRG.5097.1	MSTRG.5097	13	1644049	1677522	2	565	know
MSTRG.5186.1	MSTRG.5186	13	14085972	14092254	2	1539	know
MSTRG.5607.1	MSTRG.5607	13	44786334	44789435	2	457	know
MSTRG.5871.1	MSTRG.5871	13	73255019	73258028	2	766	know
MSTRG.5953.2	MSTRG.5953	13	81950167	81960728	5	5910	know
MSTRG.5997.2	MSTRG.5997	13	84597232	84633182	3	834	know
MSTRG.6155.1	MSTRG.6155	13	108335504	108337895	4	7694	know
MSTRG.6181.1	MSTRG.6181	13	110052808	110057396	4	550	know
MSTRG.6412.2	MSTRG.6412	13	133969443	133970518	2	893	know
MSTRG.6600.1	MSTRG.6600	13	148850713	148860559	3	910	know
MSTRG.6781.1	MSTRG.6781	13	181312220	181336191	3	1366	know
MSTRG.6832.2	MSTRG.6832	13	195459806	195491923	5	889	know
MSTRG.6932.1	MSTRG.6932	13	205159516	205160426	2	597	know
MSTRG.7236.1	MSTRG.7236	14	26963925	27009513	2	276	know
MSTRG.7543.2	MSTRG.7543	14	47534194	47535887	2	1452	know
MSTRG.7825.1	MSTRG.7825	14	67078157	67114766	4	879	know
MSTRG.7934.1	MSTRG.7934	14	77935634	77936263	2	435	know
MSTRG.8315.1	MSTRG.8315	14	113628278	113637124	2	956	know
MSTRG.8578.3	MSTRG.8578	15	2570426	2573782	2	2434	know
MSTRG.9260.1	MSTRG.9260	15	93322746	93341357	4	809	know
MSTRG.9606.1	MSTRG.9606	15	128238573	128240748	3	498	know
MSTRG.9654.1	MSTRG.9654	15	132301786	132303208	2	3467	know
MSTRG.9744.1	MSTRG.9744	15	140163127	140165250	2	903	know
MSTRG.10142.1	MSTRG.10142	16	50516906	50530357	3	3170	know
MSTRG.10304.1	MSTRG.10304	16	69039498	69093629	2	211	know
MSTRG.10513.2	MSTRG.10513	17	13644734	13662391	2	436	know
MSTRG.10804.2	MSTRG.10804	17	37395918	37396851	2	1324	know
MSTRG.10906.1	MSTRG.10906	17	42587179	42610183	6	567	know
MSTRG.11181.1	MSTRG.11181	17	63100426	63108246	2	442	know
MSTRG.11334.1	MSTRG.11334	18	9178025	9179972	2	519	know
MSTRG.11453.1	MSTRG.11453	18	18030513	18032027	2	1250	know
MSTRG.25174.1	MSTRG.25174	AEMK02000141.1	19337	23803	2	492	know
MSTRG.25436.1	MSTRG.25436	AEMK02000469.1	22083	28263	2	1655	know
MSTRG.25860.1	MSTRG.25860	X	21440451	21441023	2	205	know
MSTRG.26403.1	MSTRG.26403	X	89222432	89224224	2	273	know
MSTRG.26533.1	MSTRG.26533	X	104515286	104518666	3	304	know
MSTRG.1004.1	MSTRG.1004	1	125362736	125368393	3	673	novel
MSTRG.1048.1	MSTRG.1048	1	127937052	127938236	3	587	novel
MSTRG.1049.1	MSTRG.1049	1	128130272	128130725	2	220	novel
MSTRG.1136.1	MSTRG.1136	1	132020346	132027935	2	204	novel
MSTRG.1330.1	MSTRG.1330	1	161603843	161606801	2	664	novel
MSTRG.1482.1	MSTRG.1482	1	178612334	178643758	2	3179	novel
MSTRG.1556.1	MSTRG.1556	1	183863442	183868263	2	432	novel
MSTRG.1566.1	MSTRG.1566	1	184418192	184466316	3	938	novel
MSTRG.1674.1	MSTRG.1674	1	200626659	200639291	3	620	novel
MSTRG.1712.2	MSTRG.1712	1	201649723	201653085	2	578	novel
MSTRG.1714.4	MSTRG.1714	1	201666039	201673704	3	421	novel
MSTRG.195.1	MSTRG.195	1	18343909	18345362	2	1089	novel
MSTRG.2073.1	MSTRG.2073	1	246342236	246347454	2	213	novel
MSTRG.2095.2	MSTRG.2095	1	249998864	250000800	2	647	novel
MSTRG.2096.1	MSTRG.2096	1	250002287	250003345	2	229	novel
MSTRG.2124.1	MSTRG.2124	1	252126108	252127390	2	1288	novel
MSTRG.2235.2	MSTRG.2235	1	263759828	263768041	2	2134	novel
MSTRG.2275.1	MSTRG.2275	1	267121372	267138434	2	251	novel
MSTRG.328.1	MSTRG.328	1	31837148	31841429	2	504	novel
MSTRG.412.1	MSTRG.412	1	48524602	48528113	3	863	novel
MSTRG.437.1	MSTRG.437	1	51489286	51493793	2	292	novel
MSTRG.643.1	MSTRG.643	1	82160778	82161525	2	481	novel
MSTRG.930.1	MSTRG.930	1	116629771	116670731	2	701	novel
MSTRG.12237.1	MSTRG.12237	2	11923740	11924919	2	231	novel
MSTRG.12467.1	MSTRG.12467	2	33148762	33152851	2	313	novel
MSTRG.12839.1	MSTRG.12839	2	66288667	66291112	2	1423	novel
MSTRG.13617.1	MSTRG.13617	2	126602435	126605135	2	1228	novel
MSTRG.13617.2	MSTRG.13617	2	126602723	126606128	2	1072	novel
MSTRG.13660.1	MSTRG.13660	2	131892956	131893258	2	1234	novel
MSTRG.13663.1	MSTRG.13663	2	131723129	131730987	2	289	novel
MSTRG.13956.1	MSTRG.13956	2	151580272	151581802	3	532	novel
MSTRG.14006.1	MSTRG.14006	3	1999242	2000734	2	1575	novel
MSTRG.14023.2	MSTRG.14023	3	3969290	3993736	3	308	novel
MSTRG.14024.1	MSTRG.14024	3	3993832	3995380	2	319	novel
MSTRG.14033.1	MSTRG.14033	3	4123706	4124164	2	421	novel
MSTRG.14050.1	MSTRG.14050	3	5268941	5281521	3	473	novel
MSTRG.14059.1	MSTRG.14059	3	5462720	5463451	2	205	novel
MSTRG.14106.1	MSTRG.14106	3	7650967	7651893	2	212	novel
MSTRG.14164.3	MSTRG.14164	3	8839867	8844871	2	655	novel
MSTRG.14263.1	MSTRG.14263	3	16233420	16251202	3	724	novel
MSTRG.14400.1	MSTRG.14400	3	19676278	19681744	2	2155	novel
MSTRG.14510.3	MSTRG.14510	3	30514203	30520396	3	236	novel
MSTRG.14527.1	MSTRG.14527	3	31590889	31591726	2	276	novel
MSTRG.14781.1	MSTRG.14781	3	44022727	44024472	2	597	novel
MSTRG.14797.4	MSTRG.14797	3	45010302	45022371	2	804	novel
MSTRG.14841.1	MSTRG.14841	3	46928176	46929050	2	599	novel
MSTRG.14943.1	MSTRG.14943	3	58206189	58206870	2	699	novel
MSTRG.15306.1	MSTRG.15306	3	97578133	97580679	2	479	novel
MSTRG.15428.1	MSTRG.15428	3	110820109	110823665	2	1519	novel
MSTRG.15529.1	MSTRG.15529	3	116128429	116128660	2	790	novel
MSTRG.15534.1	MSTRG.15534	3	116884389	116890177	2	2141	novel
MSTRG.15573.1	MSTRG.15573	3	124382010	124383273	2	301	novel
MSTRG.15720.1	MSTRG.15720	4	1188515	1189818	2	215	novel
MSTRG.15881.1	MSTRG.15881	4	26728793	26751381	2	1778	novel
MSTRG.16105.2	MSTRG.16105	4	45793494	45807318	3	557	novel
MSTRG.16200.1	MSTRG.16200	4	61866111	61883176	3	395	novel
MSTRG.16313.1	MSTRG.16313	4	75294222	75296290	2	598	novel
MSTRG.16747.1	MSTRG.16747	4	99781161	99799710	3	338	novel
MSTRG.16769.2	MSTRG.16769	4	100487443	100503556	7	312	novel
MSTRG.16990.1	MSTRG.16990	4	118090981	118092041	2	6185	novel
MSTRG.17207.1	MSTRG.17207	5	4674872	4675412	2	295	novel
MSTRG.17394.1	MSTRG.17394	5	14698110	14702919	2	608	novel
MSTRG.17462.1	MSTRG.17462	5	17427741	17431783	2	977	novel
MSTRG.17749.1	MSTRG.17749	5	34318669	34319779	2	205	novel
MSTRG.17880.1	MSTRG.17880	5	51361394	51364194	2	203	novel
MSTRG.18178.1	MSTRG.18178	5	77628077	77630427	2	224	novel
MSTRG.18406.1	MSTRG.18406	5	95963073	95963934	2	380	novel
MSTRG.18417.1	MSTRG.18417	5	97883661	97886074	3	373	novel
MSTRG.18505.1	MSTRG.18505	6	855146	858465	2	807	novel
MSTRG.18512.1	MSTRG.18512	6	900021	903440	3	1238	novel
MSTRG.18521.1	MSTRG.18521	6	1294405	1299304	4	217	novel
MSTRG.18707.1	MSTRG.18707	6	16923482	16965229	2	2015	novel
MSTRG.18934.1	MSTRG.18934	6	35332933	35334957	2	309	novel
MSTRG.19189.1	MSTRG.19189	6	48874184	48882554	3	966	novel
MSTRG.19244.1	MSTRG.19244	6	49840702	49843086	2	1042	novel
MSTRG.19338.1	MSTRG.19338	6	52422480	52429114	3	213	novel
MSTRG.19805.1	MSTRG.19805	6	65271829	65273005	2	402	novel
MSTRG.19908.1	MSTRG.19908	6	74406678	74415523	2	1198	novel
MSTRG.19995.1	MSTRG.19995	6	79820354	79831418	3	204	novel
MSTRG.20094.1	MSTRG.20094	6	84537036	84546821	2	250	novel
MSTRG.20134.1	MSTRG.20134	6	85643147	85649268	2	562	novel
MSTRG.20149.1	MSTRG.20149	6	87538009	87546749	4	503	novel
MSTRG.20413.6	MSTRG.20413	6	107043011	107044297	2	241	novel
MSTRG.20418.1	MSTRG.20418	6	107421433	107422922	2	449	novel
MSTRG.20467.1	MSTRG.20467	6	112204264	112300511	4	1717	novel
MSTRG.20815.2	MSTRG.20815	6	160603884	160621836	3	1176	novel
MSTRG.20849.1	MSTRG.20849	6	164398245	164406991	2	279	novel
MSTRG.20962.1	MSTRG.20962	6	169818975	169821568	2	1774	novel
MSTRG.21201.1	MSTRG.21201	7	18279304	18279689	2	1606	novel
MSTRG.21269.1	MSTRG.21269	7	21236161	21244694	2	2890	novel
MSTRG.21439.2	MSTRG.21439	7	28765637	28766079	2	543	novel
MSTRG.21534.1	MSTRG.21534	7	35710112	35710591	2	938	novel
MSTRG.21535.1	MSTRG.21535	7	35972560	36025798	3	258	novel
MSTRG.21828.1	MSTRG.21828	7	57072782	57081486	2	503	novel
MSTRG.21985.1	MSTRG.21985	7	71825291	71828039	2	609	novel
MSTRG.21987.2	MSTRG.21987	7	71874764	71876613	2	583	novel
MSTRG.22012.1	MSTRG.22012	7	74117209	74179503	3	308	novel
MSTRG.22184.1	MSTRG.22184	7	84514811	84516494	2	259	novel
MSTRG.22305.1	MSTRG.22305	7	95192560	95197311	3	1003	novel
MSTRG.22472.1	MSTRG.22472	7	114233185	114234319	2	418	novel
MSTRG.22562.1	MSTRG.22562	8	466915	469284	2	748	novel
MSTRG.22626.1	MSTRG.22626	8	5799762	5808589	3	674	novel
MSTRG.22682.1	MSTRG.22682	8	13881910	13912474	3	222	novel
MSTRG.22756.1	MSTRG.22756	8	28073938	28080153	2	1194	novel
MSTRG.22803.1	MSTRG.22803	8	31412692	31416864	2	2514	novel
MSTRG.22832.3	MSTRG.22832	8	36943814	36976031	3	235	novel
MSTRG.22860.1	MSTRG.22860	8	39471412	39490108	4	367	novel
MSTRG.22870.1	MSTRG.22870	8	39584836	39591265	2	262	novel
MSTRG.22923.1	MSTRG.22923	8	45335783	45339457	2	781	novel
MSTRG.23234.2	MSTRG.23234	8	86525086	86526187	2	326	novel
MSTRG.23274.1	MSTRG.23274	8	91155556	91271849	2	712	novel
MSTRG.23468.1	MSTRG.23468	8	118164812	118183325	2	279	novel
MSTRG.23518.1	MSTRG.23518	8	125035210	125035792	2	495	novel
MSTRG.23580.1	MSTRG.23580	8	130745599	130747882	2	868	novel
MSTRG.23773.1	MSTRG.23773	9	6790692	6792188	2	331	novel
MSTRG.23983.1	MSTRG.23983	9	26036224	26039230	2	494	novel
MSTRG.24133.1	MSTRG.24133	9	38419909	38471353	2	261	novel
MSTRG.24339.2	MSTRG.24339	9	52276781	52302725	4	262	novel
MSTRG.24527.1	MSTRG.24527	9	72369326	72370025	2	643	novel
MSTRG.24654.1	MSTRG.24654	9	88338693	88389575	3	645	novel
MSTRG.24713.1	MSTRG.24713	9	93047319	93047708	2	287	novel
MSTRG.24902.1	MSTRG.24902	9	116139768	116143604	2	454	novel
MSTRG.25122.1	MSTRG.25122	9	133388610	133400312	3	421	novel
MSTRG.25127.1	MSTRG.25127	9	134796663	134800428	3	357	novel
MSTRG.25148.1	MSTRG.25148	9	138414732	138417918	3	260	novel
MSTRG.2473.1	MSTRG.2473	10	2946258	2951724	2	2883	novel
MSTRG.2508.1	MSTRG.2508	10	10146169	10153637	4	266	novel
MSTRG.2611.1	MSTRG.2611	10	17468514	17471500	2	598	novel
MSTRG.2660.1	MSTRG.2660	10	22960244	22961287	2	213	novel
MSTRG.2681.1	MSTRG.2681	10	24103191	24104707	2	556	novel
MSTRG.2876.2	MSTRG.2876	10	39172339	39187193	4	667	novel
MSTRG.2933.1	MSTRG.2933	10	44026041	44026315	2	640	novel
MSTRG.3029.1	MSTRG.3029	10	52488725	52490827	2	302	novel
MSTRG.3035.1	MSTRG.3035	10	52483396	52484798	2	340	novel
MSTRG.3173.1	MSTRG.3173	10	67738861	67740204	2	214	novel
MSTRG.3435.1	MSTRG.3435	11	14762565	14770147	4	286	novel
MSTRG.3502.1	MSTRG.3502	11	18972930	18976702	3	306	novel
MSTRG.3913.2	MSTRG.3913	12	2456095	2478047	2	291	novel
MSTRG.3953.1	MSTRG.3953	12	4819199	4819789	2	511	novel
MSTRG.4323.4	MSTRG.4323	12	21839308	21845766	2	293	novel
MSTRG.4620.1	MSTRG.4620	12	40698685	40702134	2	742	novel
MSTRG.4888.3	MSTRG.4888	12	52423602	52424250	2	1154	novel
MSTRG.4892.1	MSTRG.4892	12	52434620	52435424	2	563	novel
MSTRG.5059.1	MSTRG.5059	12	60500587	60505280	2	476	novel
MSTRG.5959.1	MSTRG.5959	13	82196466	82197364	2	1391	novel
MSTRG.5982.1	MSTRG.5982	13	83290069	83290705	2	305	novel
MSTRG.6087.1	MSTRG.6087	13	97028378	97068138	3	1435	novel
MSTRG.6120.1	MSTRG.6120	13	102625930	102671143	2	2040	novel
MSTRG.6457.2	MSTRG.6457	13	136809970	136833961	2	381	novel
MSTRG.6760.10	MSTRG.6760	13	181348044	181350036	2	218	novel
MSTRG.7122.5	MSTRG.7122	14	12897327	12900280	2	909	novel
MSTRG.7285.1	MSTRG.7285	14	30319535	30320818	2	792	novel
MSTRG.7732.1	MSTRG.7732	14	59953734	59954261	2	908	novel
MSTRG.7788.1	MSTRG.7788	14	64968806	64979996	2	1462	novel
MSTRG.7850.2	MSTRG.7850	14	72034505	72039924	2	1764	novel
MSTRG.7892.1	MSTRG.7892	14	75445877	75447675	3	553	novel
MSTRG.7978.1	MSTRG.7978	14	81967546	81968706	2	1023	novel
MSTRG.7996.1	MSTRG.7996	14	84618637	84634755	3	440	novel
MSTRG.8593.1	MSTRG.8593	15	5747591	5752730	2	454	novel
MSTRG.8611.1	MSTRG.8611	15	11736204	11739741	2	240	novel
MSTRG.8809.1	MSTRG.8809	15	39036715	39037739	2	251	novel
MSTRG.8811.2	MSTRG.8811	15	39242283	39390626	4	530	novel
MSTRG.9218.1	MSTRG.9218	15	84516180	84531165	2	359	novel
MSTRG.9475.1	MSTRG.9475	15	113375468	113405137	3	425	novel
MSTRG.9489.1	MSTRG.9489	15	115007444	115009115	2	409	novel
MSTRG.9519.1	MSTRG.9519	15	119945986	119948831	3	1329	novel
MSTRG.9684.1	MSTRG.9684	15	134622994	134623747	2	621	novel
MSTRG.9686.2	MSTRG.9686	15	134694581	134695615	2	522	novel
MSTRG.9725.1	MSTRG.9725	15	139552958	139557541	2	396	novel
MSTRG.10155.1	MSTRG.10155	16	51499294	51500922	2	261	novel
MSTRG.9885.2	MSTRG.9885	16	25816169	25817514	2	846	novel
MSTRG.10393.2	MSTRG.10393	17	365917	418406	2	685	novel
MSTRG.10534.6	MSTRG.10534	17	15057160	15070378	3	1196	novel
MSTRG.10609.1	MSTRG.10609	17	25228295	25230213	2	3531	novel
MSTRG.10621.1	MSTRG.10621	17	26217163	26217807	2	505	novel
MSTRG.10645.1	MSTRG.10645	17	27806228	27807156	2	714	novel
MSTRG.10666.1	MSTRG.10666	17	30475331	30481851	2	702	novel
MSTRG.10880.1	MSTRG.10880	17	40585572	40623962	2	451	novel
MSTRG.10910.1	MSTRG.10910	17	43208730	43213627	2	457	novel
MSTRG.10944.2	MSTRG.10944	17	46686294	46687865	2	255	novel
MSTRG.11074.1	MSTRG.11074	17	54212780	54231367	2	1130	novel
MSTRG.11075.1	MSTRG.11075	17	54254320	54276696	2	258	novel
MSTRG.11202.1	MSTRG.11202	18	2600022	2603400	2	279	novel
MSTRG.11250.1	MSTRG.11250	18	6370701	6371709	2	574	novel
MSTRG.11442.3	MSTRG.11442	18	17834482	17842924	2	231	novel
MSTRG.11484.1	MSTRG.11484	18	19749645	19749956	2	242	novel
MSTRG.11499.2	MSTRG.11499	18	20833195	20834421	2	836	novel
MSTRG.11518.1	MSTRG.11518	18	24369548	24371976	3	1328	novel
MSTRG.11812.7	MSTRG.11812	18	52401604	52402904	2	304	novel
MSTRG.11813.1	MSTRG.11813	18	52386403	52387082	2	422	novel
MSTRG.25198.3	MSTRG.25198	AEMK02000188.1	64197	64535	2	926	novel
MSTRG.25224.2	MSTRG.25224	AEMK02000251.1	23713	37956	3	1459	novel
MSTRG.25247.1	MSTRG.25247	AEMK02000281.1	583	5692	2	465	novel
MSTRG.25493.1	MSTRG.25493	AEMK02000556.1	38026	40377	2	807	novel
MSTRG.25502.7	MSTRG.25502	AEMK02000566.1	75424	89886	2	794	novel
MSTRG.25558.1	MSTRG.25558	AEMK02000652.1	3594	7870	2	2964	novel
MSTRG.25563.1	MSTRG.25563	AEMK02000682.1	390451	391285	2	1127	novel
MSTRG.25892.1	MSTRG.25892	X	30953524	30985807	3	389	novel
MSTRG.26760.1	MSTRG.26760	Y	3808878	3810803	2	206	novel
