# Supplementary material for: Comprehensive Transcriptome Analysis of Follicles from Two Stages of the Estrus Cycle of Two Breeds Reveals the Roles of Long Intergenic Non-Coding RNAs in Gilts
Source: Biology (Basel). 2022 May 6;11(5):716. doi: 10.3390/biology11050716 (PMC9138455; doi:10.3390/biology11050716)
Supplement: Supplementary file 1 [file biology-11-00716-s001.zip › Supplementary files/Supplementary Table S3.xlsx]

## Sheet: Sheet1
Supplementary Table 3 The information of PTGs by cis-acting of DELs
1	StringTie	transcript	184173512	184188588	.	+	.	transcript_id	MSTRG.1559.2	; gene_id	MSTRG.1559	; xloc	XLOC_000909	; class_code	u	; tss_id	TSS1499	;	1	ensembl	transcript	184049233	184140115	.	+	.	gene_id	ENSSSCG00000023408	; gene_version	3	; transcript_id	ENSSSCT00000050707	; transcript_version	2	; gene_name	SAMD4A	; gene_source	ensembl	; gene_biotype	protein_coding	; transcript_name	SAMD4A-206	; transcript_source	ensembl	; transcript_biotype	protein_coding	;
1	StringTie	transcript	184173512	184188588	.	+	.	transcript_id	MSTRG.1559.2	; gene_id	MSTRG.1559	; xloc	XLOC_000909	; class_code	u	; tss_id	TSS1499	;	1	ensembl	transcript	184202007	184257315	.	-	.	gene_id	ENSSSCG00000035715	; gene_version	2	; transcript_id	ENSSSCT00000062967	; transcript_version	2	; gene_name	GCH1	; gene_source	ensembl	; gene_biotype	protein_coding	; transcript_name	GCH1-201	; transcript_source	ensembl	; transcript_biotype	protein_coding	;
1	StringTie	transcript	184173512	184188588	.	+	.	transcript_id	MSTRG.1559.2	; gene_id	MSTRG.1559	; xloc	XLOC_000909	; class_code	u	; tss_id	TSS1499	;	1	ensembl	transcript	183915339	184133705	.	+	.	gene_id	ENSSSCG00000023408	; gene_version	3	; transcript_id	ENSSSCT00000087834	; transcript_version	1	; gene_name	SAMD4A	; gene_source	ensembl	; gene_biotype	protein_coding	; transcript_name	SAMD4A-201	; transcript_source	ensembl	; transcript_biotype	protein_coding	;
1	StringTie	transcript	184173512	184188588	.	+	.	transcript_id	MSTRG.1559.2	; gene_id	MSTRG.1559	; xloc	XLOC_000909	; class_code	u	; tss_id	TSS1499	;	1	ensembl	transcript	183915389	184140057	.	+	.	gene_id	ENSSSCG00000023408	; gene_version	3	; transcript_id	ENSSSCT00000090711	; transcript_version	1	; gene_name	SAMD4A	; gene_source	ensembl	; gene_biotype	protein_coding	; transcript_name	SAMD4A-202	; transcript_source	ensembl	; transcript_biotype	protein_coding	;
1	StringTie	transcript	184173512	184188588	.	+	.	transcript_id	MSTRG.1559.2	; gene_id	MSTRG.1559	; xloc	XLOC_000909	; class_code	u	; tss_id	TSS1499	;	1	ensembl	transcript	183915389	184140057	.	+	.	gene_id	ENSSSCG00000023408	; gene_version	3	; transcript_id	ENSSSCT00000091011	; transcript_version	1	; gene_name	SAMD4A	; gene_source	ensembl	; gene_biotype	protein_coding	; transcript_name	SAMD4A-203	; transcript_source	ensembl	; transcript_biotype	protein_coding	;
1	StringTie	transcript	184173512	184188588	.	+	.	transcript_id	MSTRG.1559.2	; gene_id	MSTRG.1559	; xloc	XLOC_000909	; class_code	u	; tss_id	TSS1499	;	1	ensembl	transcript	183915503	184140122	.	+	.	gene_id	ENSSSCG00000023408	; gene_version	3	; transcript_id	ENSSSCT00000024259	; transcript_version	3	; gene_name	SAMD4A	; gene_source	ensembl	; gene_biotype	protein_coding	; transcript_name	SAMD4A-204	; transcript_source	ensembl	; transcript_biotype	protein_coding	;
1	StringTie	transcript	184173512	184188588	.	+	.	transcript_id	MSTRG.1559.2	; gene_id	MSTRG.1559	; xloc	XLOC_000909	; class_code	u	; tss_id	TSS1499	;	1	ensembl	transcript	183915512	184124438	.	+	.	gene_id	ENSSSCG00000023408	; gene_version	3	; transcript_id	ENSSSCT00000005567	; transcript_version	4	; gene_name	SAMD4A	; gene_source	ensembl	; gene_biotype	protein_coding	; transcript_name	SAMD4A-205	; transcript_source	ensembl	; transcript_biotype	protein_coding	;
1	StringTie	transcript	219210372	219374498	.	+	.	transcript_id	MSTRG.1857.2	; gene_id	MSTRG.1857	; xloc	XLOC_001095	; class_code	u	; tss_id	TSS1828	;	1	ensembl	transcript	219099625	219112905	.	-	.	gene_id	ENSSSCG00000005228	; gene_version	2	; transcript_id	ENSSSCT00000005762	; transcript_version	2	; gene_name	KCNV2	; gene_source	ensembl	; gene_biotype	protein_coding	; transcript_name	KCNV2-201	; transcript_source	ensembl	; transcript_biotype	protein_coding	;
1	StringTie	transcript	219210372	219374498	.	+	.	transcript_id	MSTRG.1857.2	; gene_id	MSTRG.1857	; xloc	XLOC_001095	; class_code	u	; tss_id	TSS1828	;	1	ensembl	transcript	219173504	219198649	.	-	.	gene_id	ENSSSCG00000005229	; gene_version	4	; transcript_id	ENSSSCT00000044564	; transcript_version	2	; gene_name	VLDLR	; gene_source	ensembl	; gene_biotype	protein_coding	; transcript_name	VLDLR-201	; transcript_source	ensembl	; transcript_biotype	protein_coding	;
1	StringTie	transcript	219210372	219374498	.	+	.	transcript_id	MSTRG.1857.2	; gene_id	MSTRG.1857	; xloc	XLOC_001095	; class_code	u	; tss_id	TSS1828	;	1	ensembl	transcript	219173506	219198649	.	-	.	gene_id	ENSSSCG00000005229	; gene_version	4	; transcript_id	ENSSSCT00000075963	; transcript_version	1	; gene_name	VLDLR	; gene_source	ensembl	; gene_biotype	protein_coding	; transcript_name	VLDLR-202	; transcript_source	ensembl	; transcript_biotype	protein_coding	;
1	StringTie	transcript	219210372	219374498	.	+	.	transcript_id	MSTRG.1857.2	; gene_id	MSTRG.1857	; xloc	XLOC_001095	; class_code	u	; tss_id	TSS1828	;	1	ensembl	transcript	219178501	219210080	.	-	.	gene_id	ENSSSCG00000005229	; gene_version	4	; transcript_id	ENSSSCT00000005763	; transcript_version	4	; gene_name	VLDLR	; gene_source	ensembl	; gene_biotype	protein_coding	; transcript_name	VLDLR-203	; transcript_source	ensembl	; transcript_biotype	protein_coding	;
1	StringTie	transcript	219210372	219374498	.	+	.	transcript_id	MSTRG.1857.2	; gene_id	MSTRG.1857	; xloc	XLOC_001095	; class_code	u	; tss_id	TSS1828	;	1	ensembl	transcript	219178510	219209752	.	-	.	gene_id	ENSSSCG00000005229	; gene_version	4	; transcript_id	ENSSSCT00000040999	; transcript_version	2	; gene_name	VLDLR	; gene_source	ensembl	; gene_biotype	protein_coding	; transcript_name	VLDLR-204	; transcript_source	ensembl	; transcript_biotype	protein_coding	;
1	StringTie	transcript	219210372	219374498	.	+	.	transcript_id	MSTRG.1857.2	; gene_id	MSTRG.1857	; xloc	XLOC_001095	; class_code	u	; tss_id	TSS1828	;	1	ensembl	transcript	219178511	219210343	.	-	.	gene_id	ENSSSCG00000005229	; gene_version	4	; transcript_id	ENSSSCT00000041261	; transcript_version	2	; gene_name	VLDLR	; gene_source	ensembl	; gene_biotype	protein_coding	; transcript_name	VLDLR-205	; transcript_source	ensembl	; transcript_biotype	protein_coding	;
1	StringTie	transcript	147848673	147852728	.	-	.	transcript_id	MSTRG.1252.1	; gene_id	MSTRG.1252	; xloc	XLOC_002214	; class_code	u	; tss_id	TSS3687	;	1	ensembl	transcript	147690556	147782129	.	-	.	gene_id	ENSSSCG00000023533	; gene_version	3	; transcript_id	ENSSSCT00000023890	; transcript_version	3	; gene_name	ZNF236	; gene_source	ensembl	; gene_biotype	protein_coding	; transcript_name	ZNF236-201	; transcript_source	ensembl	; transcript_biotype	protein_coding	;
1	StringTie	transcript	147848673	147852728	.	-	.	transcript_id	MSTRG.1252.1	; gene_id	MSTRG.1252	; xloc	XLOC_002214	; class_code	u	; tss_id	TSS3687	;	1	ensembl	transcript	147690556	147782129	.	-	.	gene_id	ENSSSCG00000023533	; gene_version	3	; transcript_id	ENSSSCT00000025136	; transcript_version	3	; gene_name	ZNF236	; gene_source	ensembl	; gene_biotype	protein_coding	; transcript_name	ZNF236-202	; transcript_source	ensembl	; transcript_biotype	protein_coding	;
1	StringTie	transcript	267121372	267138434	.	-	.	transcript_id	MSTRG.2275.1	; gene_id	MSTRG.2275	; xloc	XLOC_002809	; class_code	u	; tss_id	TSS4616	;	1	ensembl	transcript	266933542	267105788	.	+	.	gene_id	ENSSSCG00000036926	; gene_version	2	; transcript_id	ENSSSCT00000051074	; transcript_version	2	; gene_name	MVB12B	; gene_source	ensembl	; gene_biotype	protein_coding	; transcript_name	MVB12B-201	; transcript_source	ensembl	; transcript_biotype	protein_coding	;
1	StringTie	transcript	267121372	267138434	.	-	.	transcript_id	MSTRG.2275.1	; gene_id	MSTRG.2275	; xloc	XLOC_002809	; class_code	u	; tss_id	TSS4616	;	1	ensembl	transcript	267207561	267291145	.	+	.	gene_id	ENSSSCG00000035968	; gene_version	1	; transcript_id	ENSSSCT00000065968	; transcript_version	1	; gene_name	LMX1B	; gene_source	ensembl	; gene_biotype	protein_coding	; transcript_name	LMX1B-201	; transcript_source	ensembl	; transcript_biotype	protein_coding	;
10	StringTie	transcript	22960244	22961287	.	-	.	transcript_id	MSTRG.2660.1	; gene_id	MSTRG.2660	; xloc	XLOC_003983	; class_code	u	; tss_id	TSS6230	;	10	ensembl	transcript	23036146	23039647	.	-	.	gene_id	ENSSSCG00000010911	; gene_version	3	; transcript_id	ENSSSCT00000011941	; transcript_version	3	; gene_name	ZNF281	; gene_source	ensembl	; gene_biotype	protein_coding	; transcript_name	ZNF281-201	; transcript_source	ensembl	; transcript_biotype	protein_coding	;
10	StringTie	transcript	22960244	22961287	.	-	.	transcript_id	MSTRG.2660.1	; gene_id	MSTRG.2660	; xloc	XLOC_003983	; class_code	u	; tss_id	TSS6230	;	10	ensembl	transcript	22715735	22865355	.	+	.	gene_id	ENSSSCG00000024975	; gene_version	3	; transcript_id	ENSSSCT00000026077	; transcript_version	3	; gene_name	NR5A2	; gene_source	ensembl	; gene_biotype	protein_coding	; transcript_name	NR5A2-201	; transcript_source	ensembl	; transcript_biotype	protein_coding	;
10	StringTie	transcript	22960244	22961287	.	-	.	transcript_id	MSTRG.2660.1	; gene_id	MSTRG.2660	; xloc	XLOC_003983	; class_code	u	; tss_id	TSS6230	;	10	ensembl	transcript	22727903	22863719	.	+	.	gene_id	ENSSSCG00000024975	; gene_version	3	; transcript_id	ENSSSCT00000042649	; transcript_version	2	; gene_name	NR5A2	; gene_source	ensembl	; gene_biotype	protein_coding	; transcript_name	NR5A2-202	; transcript_source	ensembl	; transcript_biotype	protein_coding	;
10	StringTie	transcript	22960244	22961287	.	-	.	transcript_id	MSTRG.2660.1	; gene_id	MSTRG.2660	; xloc	XLOC_003983	; class_code	u	; tss_id	TSS6230	;	10	ensembl	transcript	22740006	22865364	.	+	.	gene_id	ENSSSCG00000024975	; gene_version	3	; transcript_id	ENSSSCT00000064670	; transcript_version	2	; gene_name	NR5A2	; gene_source	ensembl	; gene_biotype	protein_coding	; transcript_name	NR5A2-203	; transcript_source	ensembl	; transcript_biotype	protein_coding	;
10	StringTie	transcript	22960244	22961287	.	-	.	transcript_id	MSTRG.2660.1	; gene_id	MSTRG.2660	; xloc	XLOC_003983	; class_code	u	; tss_id	TSS6230	;	10	ensembl	transcript	22742687	22866904	.	+	.	gene_id	ENSSSCG00000024975	; gene_version	3	; transcript_id	ENSSSCT00000064152	; transcript_version	2	; gene_name	NR5A2	; gene_source	ensembl	; gene_biotype	protein_coding	; transcript_name	NR5A2-204	; transcript_source	ensembl	; transcript_biotype	protein_coding	;
10	StringTie	transcript	44026041	44026315	.	-	.	transcript_id	MSTRG.2933.1	; gene_id	MSTRG.2933	; xloc	XLOC_004117	; class_code	u	; tss_id	TSS6445	;	10	ensembl	transcript	43947010	44016058	.	+	.	gene_id	ENSSSCG00000011036	; gene_version	4	; transcript_id	ENSSSCT00000012079	; transcript_version	4	; gene_name	STAM	; gene_source	ensembl	; gene_biotype	protein_coding	; transcript_name	STAM-201	; transcript_source	ensembl	; transcript_biotype	protein_coding	;
10	StringTie	transcript	44026041	44026315	.	-	.	transcript_id	MSTRG.2933.1	; gene_id	MSTRG.2933	; xloc	XLOC_004117	; class_code	u	; tss_id	TSS6445	;	10	ensembl	transcript	43947010	44016031	.	+	.	gene_id	ENSSSCG00000011036	; gene_version	4	; transcript_id	ENSSSCT00000076904	; transcript_version	1	; gene_name	STAM	; gene_source	ensembl	; gene_biotype	protein_coding	; transcript_name	STAM-202	; transcript_source	ensembl	; transcript_biotype	protein_coding	;
10	StringTie	transcript	44026041	44026315	.	-	.	transcript_id	MSTRG.2933.1	; gene_id	MSTRG.2933	; xloc	XLOC_004117	; class_code	u	; tss_id	TSS6445	;	10	ensembl	transcript	43947063	44016058	.	+	.	gene_id	ENSSSCG00000011036	; gene_version	4	; transcript_id	ENSSSCT00000028575	; transcript_version	3	; gene_name	STAM	; gene_source	ensembl	; gene_biotype	protein_coding	; transcript_name	STAM-203	; transcript_source	ensembl	; transcript_biotype	protein_coding	;
10	StringTie	transcript	44026041	44026315	.	-	.	transcript_id	MSTRG.2933.1	; gene_id	MSTRG.2933	; xloc	XLOC_004117	; class_code	u	; tss_id	TSS6445	;	10	ensembl	transcript	44055239	44097787	.	+	.	gene_id	ENSSSCG00000011037	; gene_version	4	; transcript_id	ENSSSCT00000012080	; transcript_version	4	; gene_name	TMEM236	; gene_source	ensembl	; gene_biotype	protein_coding	; transcript_name	TMEM236-201	; transcript_source	ensembl	; transcript_biotype	protein_coding	;
10	StringTie	transcript	44026041	44026315	.	-	.	transcript_id	MSTRG.2933.1	; gene_id	MSTRG.2933	; xloc	XLOC_004117	; class_code	u	; tss_id	TSS6445	;	10	ensembl	transcript	43897161	43929409	.	-	.	gene_id	ENSSSCG00000038007	; gene_version	2	; transcript_id	ENSSSCT00000062209	; transcript_version	2	; gene_name	HACD1	; gene_source	ensembl	; gene_biotype	protein_coding	; transcript_name	HACD1-201	; transcript_source	ensembl	; transcript_biotype	protein_coding	;
10	StringTie	transcript	44026041	44026315	.	-	.	transcript_id	MSTRG.2933.1	; gene_id	MSTRG.2933	; xloc	XLOC_004117	; class_code	u	; tss_id	TSS6445	;	10	ensembl	transcript	44107072	44226712	.	+	.	gene_id	ENSSSCG00000011038	; gene_version	5	; transcript_id	ENSSSCT00000038702	; transcript_version	2	; gene_name	MRC1	; gene_source	ensembl	; gene_biotype	protein_coding	; transcript_name	MRC1-203	; transcript_source	ensembl	; transcript_biotype	protein_coding	;
10	StringTie	transcript	44026041	44026315	.	-	.	transcript_id	MSTRG.2933.1	; gene_id	MSTRG.2933	; xloc	XLOC_004117	; class_code	u	; tss_id	TSS6445	;	10	ensembl	transcript	44107926	44226707	.	+	.	gene_id	ENSSSCG00000011038	; gene_version	5	; transcript_id	ENSSSCT00000035897	; transcript_version	3	; gene_name	MRC1	; gene_source	ensembl	; gene_biotype	protein_coding	; transcript_name	MRC1-202	; transcript_source	ensembl	; transcript_biotype	protein_coding	;
10	StringTie	transcript	44026041	44026315	.	-	.	transcript_id	MSTRG.2933.1	; gene_id	MSTRG.2933	; xloc	XLOC_004117	; class_code	u	; tss_id	TSS6445	;	10	ensembl	transcript	44107926	44226670	.	+	.	gene_id	ENSSSCG00000011038	; gene_version	5	; transcript_id	ENSSSCT00000012082	; transcript_version	4	; gene_name	MRC1	; gene_source	ensembl	; gene_biotype	protein_coding	; transcript_name	MRC1-201	; transcript_source	ensembl	; transcript_biotype	protein_coding	;
10	StringTie	transcript	44026041	44026315	.	-	.	transcript_id	MSTRG.2933.1	; gene_id	MSTRG.2933	; xloc	XLOC_004117	; class_code	u	; tss_id	TSS6445	;	10	ensembl	transcript	44107932	44226719	.	+	.	gene_id	ENSSSCG00000011038	; gene_version	5	; transcript_id	ENSSSCT00000066913	; transcript_version	1	; gene_name	MRC1	; gene_source	ensembl	; gene_biotype	protein_coding	; transcript_name	MRC1-204	; transcript_source	ensembl	; transcript_biotype	protein_coding	;
10	StringTie	transcript	44026041	44026315	.	-	.	transcript_id	MSTRG.2933.1	; gene_id	MSTRG.2933	; xloc	XLOC_004117	; class_code	u	; tss_id	TSS6445	;	10	ensembl	transcript	44122452	44244410	.	+	.	gene_id	ENSSSCG00000011038	; gene_version	5	; transcript_id	ENSSSCT00000067723	; transcript_version	1	; gene_name	MRC1	; gene_source	ensembl	; gene_biotype	protein_coding	; transcript_name	MRC1-205	; transcript_source	ensembl	; transcript_biotype	protein_coding	;
10	StringTie	transcript	44026041	44026315	.	-	.	transcript_id	MSTRG.2933.1	; gene_id	MSTRG.2933	; xloc	XLOC_004117	; class_code	u	; tss_id	TSS6445	;	10	ensembl	transcript	44122452	44226925	.	+	.	gene_id	ENSSSCG00000011038	; gene_version	5	; transcript_id	ENSSSCT00000069732	; transcript_version	1	; gene_name	MRC1	; gene_source	ensembl	; gene_biotype	protein_coding	; transcript_name	MRC1-206	; transcript_source	ensembl	; transcript_biotype	protein_coding	;
10	StringTie	transcript	52488725	52490827	.	-	.	transcript_id	MSTRG.3029.1	; gene_id	MSTRG.3029	; xloc	XLOC_004161	; class_code	u	; tss_id	TSS6518	;	10	ensembl	transcript	52586280	52591984	.	-	.	gene_id	ENSSSCG00000011081	; gene_version	4	; transcript_id	ENSSSCT00000012128	; transcript_version	4	; gene_name	BMI1	; gene_source	ensembl	; gene_biotype	protein_coding	; transcript_name	BMI1-201	; transcript_source	ensembl	; transcript_biotype	protein_coding	;
10	StringTie	transcript	52488725	52490827	.	-	.	transcript_id	MSTRG.3029.1	; gene_id	MSTRG.3029	; xloc	XLOC_004161	; class_code	u	; tss_id	TSS6518	;	10	ensembl	transcript	52494755	52553558	.	-	.	gene_id	ENSSSCG00000011080	; gene_version	3	; transcript_id	ENSSSCT00000078061	; transcript_version	1	; gene_name	SPAG6	; gene_source	ensembl	; gene_biotype	protein_coding	; transcript_name	SPAG6-202	; transcript_source	ensembl	; transcript_biotype	protein_coding	;
10	StringTie	transcript	52488725	52490827	.	-	.	transcript_id	MSTRG.3029.1	; gene_id	MSTRG.3029	; xloc	XLOC_004161	; class_code	u	; tss_id	TSS6518	;	10	ensembl	transcript	52586478	52596376	.	-	.	gene_id	ENSSSCG00000011081	; gene_version	4	; transcript_id	ENSSSCT00000038173	; transcript_version	2	; gene_name	BMI1	; gene_source	ensembl	; gene_biotype	protein_coding	; transcript_name	BMI1-202	; transcript_source	ensembl	; transcript_biotype	protein_coding	;
10	StringTie	transcript	52488725	52490827	.	-	.	transcript_id	MSTRG.3029.1	; gene_id	MSTRG.3029	; xloc	XLOC_004161	; class_code	u	; tss_id	TSS6518	;	10	ensembl	transcript	52223425	52408922	.	+	.	gene_id	ENSSSCG00000011079	; gene_version	4	; transcript_id	ENSSSCT00000012125	; transcript_version	4	; gene_name	PIP4K2A	; gene_source	ensembl	; gene_biotype	protein_coding	; transcript_name	PIP4K2A-201	; transcript_source	ensembl	; transcript_biotype	protein_coding	;
10	StringTie	transcript	52488725	52490827	.	-	.	transcript_id	MSTRG.3029.1	; gene_id	MSTRG.3029	; xloc	XLOC_004161	; class_code	u	; tss_id	TSS6518	;	10	ensembl	transcript	52224398	52408273	.	+	.	gene_id	ENSSSCG00000011079	; gene_version	4	; transcript_id	ENSSSCT00000012126	; transcript_version	4	; gene_name	PIP4K2A	; gene_source	ensembl	; gene_biotype	protein_coding	; transcript_name	PIP4K2A-202	; transcript_source	ensembl	; transcript_biotype	protein_coding	;
10	StringTie	transcript	52488725	52490827	.	-	.	transcript_id	MSTRG.3029.1	; gene_id	MSTRG.3029	; xloc	XLOC_004161	; class_code	u	; tss_id	TSS6518	;	10	ensembl	transcript	52494755	52572010	.	-	.	gene_id	ENSSSCG00000011080	; gene_version	3	; transcript_id	ENSSSCT00000079087	; transcript_version	1	; gene_name	SPAG6	; gene_source	ensembl	; gene_biotype	protein_coding	; transcript_name	SPAG6-203	; transcript_source	ensembl	; transcript_biotype	protein_coding	;
10	StringTie	transcript	52488725	52490827	.	-	.	transcript_id	MSTRG.3029.1	; gene_id	MSTRG.3029	; xloc	XLOC_004161	; class_code	u	; tss_id	TSS6518	;	10	ensembl	transcript	52494755	52571990	.	-	.	gene_id	ENSSSCG00000011080	; gene_version	3	; transcript_id	ENSSSCT00000083546	; transcript_version	1	; gene_name	SPAG6	; gene_source	ensembl	; gene_biotype	protein_coding	; transcript_name	SPAG6-205	; transcript_source	ensembl	; transcript_biotype	protein_coding	;
10	StringTie	transcript	52488725	52490827	.	-	.	transcript_id	MSTRG.3029.1	; gene_id	MSTRG.3029	; xloc	XLOC_004161	; class_code	u	; tss_id	TSS6518	;	10	ensembl	transcript	52496708	52571990	.	-	.	gene_id	ENSSSCG00000011080	; gene_version	3	; transcript_id	ENSSSCT00000012127	; transcript_version	3	; gene_name	SPAG6	; gene_source	ensembl	; gene_biotype	protein_coding	; transcript_name	SPAG6-201	; transcript_source	ensembl	; transcript_biotype	protein_coding	;
10	StringTie	transcript	52488725	52490827	.	-	.	transcript_id	MSTRG.3029.1	; gene_id	MSTRG.3029	; xloc	XLOC_004161	; class_code	u	; tss_id	TSS6518	;	10	ensembl	transcript	52503453	52571990	.	-	.	gene_id	ENSSSCG00000011080	; gene_version	3	; transcript_id	ENSSSCT00000079140	; transcript_version	1	; gene_name	SPAG6	; gene_source	ensembl	; gene_biotype	protein_coding	; transcript_name	SPAG6-204	; transcript_source	ensembl	; transcript_biotype	protein_coding	;
10	StringTie	transcript	57812850	57829359	.	-	.	transcript_id	MSTRG.3079.13	; gene_id	MSTRG.3079	; xloc	XLOC_004186	; class_code	u	; tss_id	TSS6570	;	10	ensembl	transcript	57700683	57799263	.	-	.	gene_id	ENSSSCG00000011104	; gene_version	4	; transcript_id	ENSSSCT00000076106	; transcript_version	1	; gene_name	CUL2	; gene_source	ensembl	; gene_biotype	protein_coding	; transcript_name	CUL2-201	; transcript_source	ensembl	; transcript_biotype	protein_coding	;
10	StringTie	transcript	57812850	57829359	.	-	.	transcript_id	MSTRG.3079.13	; gene_id	MSTRG.3079	; xloc	XLOC_004186	; class_code	u	; tss_id	TSS6570	;	10	ensembl	transcript	57700683	57799263	.	-	.	gene_id	ENSSSCG00000011104	; gene_version	4	; transcript_id	ENSSSCT00000079992	; transcript_version	1	; gene_name	CUL2	; gene_source	ensembl	; gene_biotype	protein_coding	; transcript_name	CUL2-202	; transcript_source	ensembl	; transcript_biotype	protein_coding	;
10	StringTie	transcript	57812850	57829359	.	-	.	transcript_id	MSTRG.3079.13	; gene_id	MSTRG.3079	; xloc	XLOC_004186	; class_code	u	; tss_id	TSS6570	;	10	ensembl	transcript	57701112	57799263	.	-	.	gene_id	ENSSSCG00000011104	; gene_version	4	; transcript_id	ENSSSCT00000012151	; transcript_version	4	; gene_name	CUL2	; gene_source	ensembl	; gene_biotype	protein_coding	; transcript_name	CUL2-203	; transcript_source	ensembl	; transcript_biotype	protein_coding	;
10	StringTie	transcript	57812850	57829359	.	-	.	transcript_id	MSTRG.3079.13	; gene_id	MSTRG.3079	; xloc	XLOC_004186	; class_code	u	; tss_id	TSS6570	;	10	ensembl	transcript	57829518	57895610	.	+	.	gene_id	ENSSSCG00000011106	; gene_version	5	; transcript_id	ENSSSCT00000035519	; transcript_version	3	; gene_name	CREM	; gene_source	ensembl	; gene_biotype	protein_coding	; transcript_name	CREM-201	; transcript_source	ensembl	; transcript_biotype	protein_coding	;
10	StringTie	transcript	57812850	57829359	.	-	.	transcript_id	MSTRG.3079.13	; gene_id	MSTRG.3079	; xloc	XLOC_004186	; class_code	u	; tss_id	TSS6570	;	10	ensembl	transcript	57829543	57895347	.	+	.	gene_id	ENSSSCG00000011106	; gene_version	5	; transcript_id	ENSSSCT00000036398	; transcript_version	2	; gene_name	CREM	; gene_source	ensembl	; gene_biotype	protein_coding	; transcript_name	CREM-202	; transcript_source	ensembl	; transcript_biotype	protein_coding	;
10	StringTie	transcript	57812850	57829359	.	-	.	transcript_id	MSTRG.3079.13	; gene_id	MSTRG.3079	; xloc	XLOC_004186	; class_code	u	; tss_id	TSS6570	;	10	ensembl	transcript	57829671	57895345	.	+	.	gene_id	ENSSSCG00000011106	; gene_version	5	; transcript_id	ENSSSCT00000012153	; transcript_version	4	; gene_name	CREM	; gene_source	ensembl	; gene_biotype	protein_coding	; transcript_name	CREM-203	; transcript_source	ensembl	; transcript_biotype	protein_coding	;
10	StringTie	transcript	57812850	57829359	.	-	.	transcript_id	MSTRG.3079.13	; gene_id	MSTRG.3079	; xloc	XLOC_004186	; class_code	u	; tss_id	TSS6570	;	10	ensembl	transcript	57829671	57895345	.	+	.	gene_id	ENSSSCG00000011106	; gene_version	5	; transcript_id	ENSSSCT00000035114	; transcript_version	3	; gene_name	CREM	; gene_source	ensembl	; gene_biotype	protein_coding	; transcript_name	CREM-204	; transcript_source	ensembl	; transcript_biotype	protein_coding	;
10	StringTie	transcript	57812850	57829359	.	-	.	transcript_id	MSTRG.3079.13	; gene_id	MSTRG.3079	; xloc	XLOC_004186	; class_code	u	; tss_id	TSS6570	;	10	ensembl	transcript	57829671	57895345	.	+	.	gene_id	ENSSSCG00000011106	; gene_version	5	; transcript_id	ENSSSCT00000033626	; transcript_version	3	; gene_name	CREM	; gene_source	ensembl	; gene_biotype	protein_coding	; transcript_name	CREM-205	; transcript_source	ensembl	; transcript_biotype	protein_coding	;
10	StringTie	transcript	57812850	57829359	.	-	.	transcript_id	MSTRG.3079.13	; gene_id	MSTRG.3079	; xloc	XLOC_004186	; class_code	u	; tss_id	TSS6570	;	10	ensembl	transcript	57854593	57895610	.	+	.	gene_id	ENSSSCG00000011106	; gene_version	5	; transcript_id	ENSSSCT00000036002	; transcript_version	3	; gene_name	CREM	; gene_source	ensembl	; gene_biotype	protein_coding	; transcript_name	CREM-206	; transcript_source	ensembl	; transcript_biotype	protein_coding	;
10	StringTie	transcript	57812850	57829359	.	-	.	transcript_id	MSTRG.3079.13	; gene_id	MSTRG.3079	; xloc	XLOC_004186	; class_code	u	; tss_id	TSS6570	;	10	ensembl	transcript	57929131	58079237	.	+	.	gene_id	ENSSSCG00000011107	; gene_version	4	; transcript_id	ENSSSCT00000075391	; transcript_version	1	; gene_name	CCNY	; gene_source	ensembl	; gene_biotype	protein_coding	; transcript_name	CCNY-201	; transcript_source	ensembl	; transcript_biotype	protein_coding	;
10	StringTie	transcript	57812850	57829359	.	-	.	transcript_id	MSTRG.3079.13	; gene_id	MSTRG.3079	; xloc	XLOC_004186	; class_code	u	; tss_id	TSS6570	;	10	ensembl	transcript	57929131	58057962	.	+	.	gene_id	ENSSSCG00000011107	; gene_version	4	; transcript_id	ENSSSCT00000047984	; transcript_version	2	; gene_name	CCNY	; gene_source	ensembl	; gene_biotype	protein_coding	; transcript_name	CCNY-202	; transcript_source	ensembl	; transcript_biotype	protein_coding	;
10	StringTie	transcript	57812850	57829359	.	-	.	transcript_id	MSTRG.3079.13	; gene_id	MSTRG.3079	; xloc	XLOC_004186	; class_code	u	; tss_id	TSS6570	;	10	ensembl	transcript	57929222	58086872	.	+	.	gene_id	ENSSSCG00000011107	; gene_version	4	; transcript_id	ENSSSCT00000047162	; transcript_version	2	; gene_name	CCNY	; gene_source	ensembl	; gene_biotype	protein_coding	; transcript_name	CCNY-203	; transcript_source	ensembl	; transcript_biotype	protein_coding	;
10	StringTie	transcript	57812850	57829359	.	-	.	transcript_id	MSTRG.3079.13	; gene_id	MSTRG.3079	; xloc	XLOC_004186	; class_code	u	; tss_id	TSS6570	;	10	ensembl	transcript	57929244	58055876	.	+	.	gene_id	ENSSSCG00000011107	; gene_version	4	; transcript_id	ENSSSCT00000083721	; transcript_version	1	; gene_name	CCNY	; gene_source	ensembl	; gene_biotype	protein_coding	; transcript_name	CCNY-204	; transcript_source	ensembl	; transcript_biotype	protein_coding	;
11	StringTie	transcript	14762565	14770147	.	+	.	transcript_id	MSTRG.3435.1	; gene_id	MSTRG.3435	; xloc	XLOC_004519	; class_code	u	; tss_id	TSS7016	;	11	ensembl	transcript	14576226	14737579	.	+	.	gene_id	ENSSSCG00000009369	; gene_version	4	; transcript_id	ENSSSCT00000050012	; transcript_version	2	; gene_name	COG6	; gene_source	ensembl	; gene_biotype	protein_coding	; transcript_name	COG6-202	; transcript_source	ensembl	; transcript_biotype	protein_coding	;
11	StringTie	transcript	14762565	14770147	.	+	.	transcript_id	MSTRG.3435.1	; gene_id	MSTRG.3435	; xloc	XLOC_004519	; class_code	u	; tss_id	TSS7016	;	11	ensembl	transcript	14576236	14737400	.	+	.	gene_id	ENSSSCG00000009369	; gene_version	4	; transcript_id	ENSSSCT00000056373	; transcript_version	2	; gene_name	COG6	; gene_source	ensembl	; gene_biotype	protein_coding	; transcript_name	COG6-203	; transcript_source	ensembl	; transcript_biotype	protein_coding	;
11	StringTie	transcript	14762565	14770147	.	+	.	transcript_id	MSTRG.3435.1	; gene_id	MSTRG.3435	; xloc	XLOC_004519	; class_code	u	; tss_id	TSS7016	;	11	ensembl	transcript	14576287	14737399	.	+	.	gene_id	ENSSSCG00000009369	; gene_version	4	; transcript_id	ENSSSCT00000039900	; transcript_version	2	; gene_name	COG6	; gene_source	ensembl	; gene_biotype	protein_coding	; transcript_name	COG6-204	; transcript_source	ensembl	; transcript_biotype	protein_coding	;
12	StringTie	transcript	21828372	21841977	.	+	.	transcript_id	MSTRG.4323.2	; gene_id	MSTRG.4323	; xloc	XLOC_005625	; class_code	u	; tss_id	TSS8807	;	12	ensembl	transcript	21784426	21787274	.	+	.	gene_id	ENSSSCG00000039137	; gene_version	2	; transcript_id	ENSSSCT00000070598	; transcript_version	1	; gene_name	SMARCE1	; gene_source	ensembl	; gene_biotype	protein_coding	; transcript_name	SMARCE1-202	; transcript_source	ensembl	; transcript_biotype	protein_coding	;
12	StringTie	transcript	21828372	21841977	.	+	.	transcript_id	MSTRG.4323.2	; gene_id	MSTRG.4323	; xloc	XLOC_005625	; class_code	u	; tss_id	TSS8807	;	12	ensembl	transcript	21856467	21872535	.	+	.	gene_id	ENSSSCG00000017466	; gene_version	4	; transcript_id	ENSSSCT00000019014	; transcript_version	3	; gene_name	CCR7	; gene_source	ensembl	; gene_biotype	protein_coding	; transcript_name	CCR7-201	; transcript_source	ensembl	; transcript_biotype	protein_coding	;
12	StringTie	transcript	21828372	21841977	.	+	.	transcript_id	MSTRG.4323.2	; gene_id	MSTRG.4323	; xloc	XLOC_005625	; class_code	u	; tss_id	TSS8807	;	12	ensembl	transcript	21857286	21869232	.	+	.	gene_id	ENSSSCG00000017466	; gene_version	4	; transcript_id	ENSSSCT00000089620	; transcript_version	1	; gene_name	CCR7	; gene_source	ensembl	; gene_biotype	protein_coding	; transcript_name	CCR7-202	; transcript_source	ensembl	; transcript_biotype	protein_coding	;
12	StringTie	transcript	21828372	21841977	.	+	.	transcript_id	MSTRG.4323.2	; gene_id	MSTRG.4323	; xloc	XLOC_005625	; class_code	u	; tss_id	TSS8807	;	12	ensembl	transcript	21784426	21807170	.	+	.	gene_id	ENSSSCG00000039137	; gene_version	2	; transcript_id	ENSSSCT00000048967	; transcript_version	2	; gene_name	SMARCE1	; gene_source	ensembl	; gene_biotype	protein_coding	; transcript_name	SMARCE1-201	; transcript_source	ensembl	; transcript_biotype	protein_coding	;
12	StringTie	transcript	21828372	21841977	.	+	.	transcript_id	MSTRG.4323.2	; gene_id	MSTRG.4323	; xloc	XLOC_005625	; class_code	u	; tss_id	TSS8807	;	12	ensembl	transcript	21784427	21807162	.	+	.	gene_id	ENSSSCG00000039137	; gene_version	2	; transcript_id	ENSSSCT00000019017	; transcript_version	4	; gene_name	SMARCE1	; gene_source	ensembl	; gene_biotype	protein_coding	; transcript_name	SMARCE1-203	; transcript_source	ensembl	; transcript_biotype	protein_coding	;
12	StringTie	transcript	21828372	21841977	.	+	.	transcript_id	MSTRG.4323.2	; gene_id	MSTRG.4323	; xloc	XLOC_005625	; class_code	u	; tss_id	TSS8807	;	12	ensembl	transcript	21784427	21805453	.	+	.	gene_id	ENSSSCG00000039137	; gene_version	2	; transcript_id	ENSSSCT00000089283	; transcript_version	1	; gene_name	SMARCE1	; gene_source	ensembl	; gene_biotype	protein_coding	; transcript_name	SMARCE1-204	; transcript_source	ensembl	; transcript_biotype	protein_coding	;
12	StringTie	transcript	21828372	21841977	.	+	.	transcript_id	MSTRG.4323.2	; gene_id	MSTRG.4323	; xloc	XLOC_005625	; class_code	u	; tss_id	TSS8807	;	12	ensembl	transcript	21797212	21807170	.	+	.	gene_id	ENSSSCG00000039137	; gene_version	2	; transcript_id	ENSSSCT00000061009	; transcript_version	2	; gene_name	SMARCE1	; gene_source	ensembl	; gene_biotype	protein_coding	; transcript_name	SMARCE1-205	; transcript_source	ensembl	; transcript_biotype	protein_coding	;
12	StringTie	transcript	21828372	21841977	.	+	.	transcript_id	MSTRG.4323.2	; gene_id	MSTRG.4323	; xloc	XLOC_005625	; class_code	u	; tss_id	TSS8807	;	12	ensembl	transcript	21797418	21807170	.	+	.	gene_id	ENSSSCG00000039137	; gene_version	2	; transcript_id	ENSSSCT00000049187	; transcript_version	2	; gene_name	SMARCE1	; gene_source	ensembl	; gene_biotype	protein_coding	; transcript_name	SMARCE1-206	; transcript_source	ensembl	; transcript_biotype	protein_coding	;
12	StringTie	transcript	21828372	21841977	.	+	.	transcript_id	MSTRG.4323.2	; gene_id	MSTRG.4323	; xloc	XLOC_005625	; class_code	u	; tss_id	TSS8807	;	12	ensembl	transcript	21924226	21952189	.	+	.	gene_id	ENSSSCG00000017470	; gene_version	4	; transcript_id	ENSSSCT00000019019	; transcript_version	4	; gene_name	TNS4	; gene_source	ensembl	; gene_biotype	protein_coding	; transcript_name	TNS4-201	; transcript_source	ensembl	; transcript_biotype	protein_coding	;
12	StringTie	transcript	40698685	40702134	.	+	.	transcript_id	MSTRG.4620.1	; gene_id	MSTRG.4620	; xloc	XLOC_005800	; class_code	u	; tss_id	TSS9131	;	12	ensembl	transcript	40740023	40742022	.	-	.	gene_id	ENSSSCG00000040648	; gene_version	2	; transcript_id	ENSSSCT00000044167	; transcript_version	2	; gene_name	CCL8	; gene_source	ensembl	; gene_biotype	protein_coding	; transcript_name	CCL8-201	; transcript_source	ensembl	; transcript_biotype	protein_coding	;
12	StringTie	transcript	40698685	40702134	.	+	.	transcript_id	MSTRG.4620.1	; gene_id	MSTRG.4620	; xloc	XLOC_005800	; class_code	u	; tss_id	TSS9131	;	12	ensembl	transcript	40798109	40800028	.	-	.	gene_id	ENSSSCG00000017723	; gene_version	4	; transcript_id	ENSSSCT00000019290	; transcript_version	4	; gene_name	CCL2	; gene_source	ensembl	; gene_biotype	protein_coding	; transcript_name	CCL2-201	; transcript_source	ensembl	; transcript_biotype	protein_coding	;
12	StringTie	transcript	40698685	40702134	.	+	.	transcript_id	MSTRG.4620.1	; gene_id	MSTRG.4620	; xloc	XLOC_005800	; class_code	u	; tss_id	TSS9131	;	12	ensembl	transcript	40728014	40731411	.	+	.	gene_id	ENSSSCG00000017720	; gene_version	5	; transcript_id	ENSSSCT00000019287	; transcript_version	5	; gene_name	CCL1	; gene_source	ensembl	; gene_biotype	protein_coding	; transcript_name	CCL1-201	; transcript_source	ensembl	; transcript_biotype	protein_coding	;
12	StringTie	transcript	40698685	40702134	.	+	.	transcript_id	MSTRG.4620.1	; gene_id	MSTRG.4620	; xloc	XLOC_005800	; class_code	u	; tss_id	TSS9131	;	12	ensembl	transcript	40729111	40731411	.	+	.	gene_id	ENSSSCG00000017720	; gene_version	5	; transcript_id	ENSSSCT00000087910	; transcript_version	1	; gene_name	CCL1	; gene_source	ensembl	; gene_biotype	protein_coding	; transcript_name	CCL1-202	; transcript_source	ensembl	; transcript_biotype	protein_coding	;
12	StringTie	transcript	40698685	40702134	.	+	.	transcript_id	MSTRG.4620.1	; gene_id	MSTRG.4620	; xloc	XLOC_005800	; class_code	u	; tss_id	TSS9131	;	12	ensembl	transcript	40779173	40782893	.	-	.	gene_id	ENSSSCG00000044762	; gene_version	1	; transcript_id	ENSSSCT00000019289	; transcript_version	3	; gene_name	CCL11	; gene_source	ensembl	; gene_biotype	protein_coding	; transcript_name	CCL11-201	; transcript_source	ensembl	; transcript_biotype	protein_coding	;
12	StringTie	transcript	52423602	52424250	.	-	.	transcript_id	MSTRG.4888.3	; gene_id	MSTRG.4888	; xloc	XLOC_006621	; class_code	u	; tss_id	TSS10664	;	12	ensembl	transcript	52401810	52405806	.	+	.	gene_id	ENSSSCG00000017923	; gene_version	5	; transcript_id	ENSSSCT00000068037	; transcript_version	1	; gene_name	ALOX15	; gene_source	ensembl	; gene_biotype	protein_coding	; transcript_name	ALOX15-206	; transcript_source	ensembl	; transcript_biotype	protein_coding	;
12	StringTie	transcript	52423602	52424250	.	-	.	transcript_id	MSTRG.4888.3	; gene_id	MSTRG.4888	; xloc	XLOC_006621	; class_code	u	; tss_id	TSS10664	;	12	ensembl	transcript	52417135	52418873	.	+	.	gene_id	ENSSSCG00000017929	; gene_version	3	; transcript_id	ENSSSCT00000019512	; transcript_version	3	; gene_name	RNASEK	; gene_source	ensembl	; gene_biotype	protein_coding	; transcript_name	RNASEK-201	; transcript_source	ensembl	; transcript_biotype	protein_coding	;
12	StringTie	transcript	52423602	52424250	.	-	.	transcript_id	MSTRG.4888.3	; gene_id	MSTRG.4888	; xloc	XLOC_006621	; class_code	u	; tss_id	TSS10664	;	12	ensembl	transcript	52418484	52421955	.	+	.	gene_id	ENSSSCG00000017928	; gene_version	4	; transcript_id	ENSSSCT00000062272	; transcript_version	2	; gene_name	C17orf49	; gene_source	ensembl	; gene_biotype	protein_coding	; transcript_name	C17orf49-201	; transcript_source	ensembl	; transcript_biotype	protein_coding	;
12	StringTie	transcript	52423602	52424250	.	-	.	transcript_id	MSTRG.4888.3	; gene_id	MSTRG.4888	; xloc	XLOC_006621	; class_code	u	; tss_id	TSS10664	;	12	ensembl	transcript	52418984	52421955	.	+	.	gene_id	ENSSSCG00000017928	; gene_version	4	; transcript_id	ENSSSCT00000064893	; transcript_version	2	; gene_name	C17orf49	; gene_source	ensembl	; gene_biotype	protein_coding	; transcript_name	C17orf49-202	; transcript_source	ensembl	; transcript_biotype	protein_coding	;
12	StringTie	transcript	52423602	52424250	.	-	.	transcript_id	MSTRG.4888.3	; gene_id	MSTRG.4888	; xloc	XLOC_006621	; class_code	u	; tss_id	TSS10664	;	12	ensembl	transcript	52418984	52421955	.	+	.	gene_id	ENSSSCG00000017928	; gene_version	4	; transcript_id	ENSSSCT00000083813	; transcript_version	1	; gene_name	C17orf49	; gene_source	ensembl	; gene_biotype	protein_coding	; transcript_name	C17orf49-203	; transcript_source	ensembl	; transcript_biotype	protein_coding	;
12	StringTie	transcript	52423602	52424250	.	-	.	transcript_id	MSTRG.4888.3	; gene_id	MSTRG.4888	; xloc	XLOC_006621	; class_code	u	; tss_id	TSS10664	;	12	ensembl	transcript	52418984	52421935	.	+	.	gene_id	ENSSSCG00000017928	; gene_version	4	; transcript_id	ENSSSCT00000019511	; transcript_version	4	; gene_name	C17orf49	; gene_source	ensembl	; gene_biotype	protein_coding	; transcript_name	C17orf49-204	; transcript_source	ensembl	; transcript_biotype	protein_coding	;
12	StringTie	transcript	52423602	52424250	.	-	.	transcript_id	MSTRG.4888.3	; gene_id	MSTRG.4888	; xloc	XLOC_006621	; class_code	u	; tss_id	TSS10664	;	12	ensembl	transcript	52435537	52439994	.	+	.	gene_id	ENSSSCG00000017926	; gene_version	4	; transcript_id	ENSSSCT00000019509	; transcript_version	4	; gene_name	SLC16A13	; gene_source	ensembl	; gene_biotype	protein_coding	; transcript_name	SLC16A13-201	; transcript_source	ensembl	; transcript_biotype	protein_coding	;
12	StringTie	transcript	52423602	52424250	.	-	.	transcript_id	MSTRG.4888.3	; gene_id	MSTRG.4888	; xloc	XLOC_006621	; class_code	u	; tss_id	TSS10664	;	12	ensembl	transcript	52440113	52442435	.	-	.	gene_id	ENSSSCG00000017925	; gene_version	4	; transcript_id	ENSSSCT00000019508	; transcript_version	4	; gene_name	SLC16A11	; gene_source	ensembl	; gene_biotype	protein_coding	; transcript_name	SLC16A11-201	; transcript_source	ensembl	; transcript_biotype	protein_coding	;
12	StringTie	transcript	52423602	52424250	.	-	.	transcript_id	MSTRG.4888.3	; gene_id	MSTRG.4888	; xloc	XLOC_006621	; class_code	u	; tss_id	TSS10664	;	12	ensembl	transcript	52440113	52442435	.	-	.	gene_id	ENSSSCG00000017925	; gene_version	4	; transcript_id	ENSSSCT00000027087	; transcript_version	3	; gene_name	SLC16A11	; gene_source	ensembl	; gene_biotype	protein_coding	; transcript_name	SLC16A11-202	; transcript_source	ensembl	; transcript_biotype	protein_coding	;
12	StringTie	transcript	52423602	52424250	.	-	.	transcript_id	MSTRG.4888.3	; gene_id	MSTRG.4888	; xloc	XLOC_006621	; class_code	u	; tss_id	TSS10664	;	12	ensembl	transcript	52401810	52414907	.	+	.	gene_id	ENSSSCG00000017923	; gene_version	5	; transcript_id	ENSSSCT00000019513	; transcript_version	5	; gene_name	ALOX15	; gene_source	ensembl	; gene_biotype	protein_coding	; transcript_name	ALOX15-205	; transcript_source	ensembl	; transcript_biotype	protein_coding	;
12	StringTie	transcript	52423602	52424250	.	-	.	transcript_id	MSTRG.4888.3	; gene_id	MSTRG.4888	; xloc	XLOC_006621	; class_code	u	; tss_id	TSS10664	;	12	ensembl	transcript	52461396	52497680	.	-	.	gene_id	ENSSSCG00000017932	; gene_version	5	; transcript_id	ENSSSCT00000083727	; transcript_version	1	; gene_name	ASGR2	; gene_source	ensembl	; gene_biotype	protein_coding	; transcript_name	ASGR2-201	; transcript_source	ensembl	; transcript_biotype	protein_coding	;
12	StringTie	transcript	52423602	52424250	.	-	.	transcript_id	MSTRG.4888.3	; gene_id	MSTRG.4888	; xloc	XLOC_006621	; class_code	u	; tss_id	TSS10664	;	12	ensembl	transcript	52479506	52506574	.	-	.	gene_id	ENSSSCG00000017932	; gene_version	5	; transcript_id	ENSSSCT00000019515	; transcript_version	4	; gene_name	ASGR2	; gene_source	ensembl	; gene_biotype	protein_coding	; transcript_name	ASGR2-202	; transcript_source	ensembl	; transcript_biotype	protein_coding	;
12	StringTie	transcript	52423602	52424250	.	-	.	transcript_id	MSTRG.4888.3	; gene_id	MSTRG.4888	; xloc	XLOC_006621	; class_code	u	; tss_id	TSS10664	;	12	ensembl	transcript	52479506	52497553	.	-	.	gene_id	ENSSSCG00000017932	; gene_version	5	; transcript_id	ENSSSCT00000086662	; transcript_version	1	; gene_name	ASGR2	; gene_source	ensembl	; gene_biotype	protein_coding	; transcript_name	ASGR2-203	; transcript_source	ensembl	; transcript_biotype	protein_coding	;
12	StringTie	transcript	52423602	52424250	.	-	.	transcript_id	MSTRG.4888.3	; gene_id	MSTRG.4888	; xloc	XLOC_006621	; class_code	u	; tss_id	TSS10664	;	12	ensembl	transcript	52287160	52414907	.	+	.	gene_id	ENSSSCG00000017923	; gene_version	5	; transcript_id	ENSSSCT00000040620	; transcript_version	2	; gene_name	ALOX15	; gene_source	ensembl	; gene_biotype	protein_coding	; transcript_name	ALOX15-204	; transcript_source	ensembl	; transcript_biotype	protein_coding	;
12	StringTie	transcript	52423602	52424250	.	-	.	transcript_id	MSTRG.4888.3	; gene_id	MSTRG.4888	; xloc	XLOC_006621	; class_code	u	; tss_id	TSS10664	;	12	ensembl	transcript	52426941	52433231	.	+	.	gene_id	ENSSSCG00000017927	; gene_version	4	; transcript_id	ENSSSCT00000019510	; transcript_version	4	; gene_name	BCL6B	; gene_source	ensembl	; gene_biotype	protein_coding	; transcript_name	BCL6B-201	; transcript_source	ensembl	; transcript_biotype	protein_coding	;
12	StringTie	transcript	52423602	52424250	.	-	.	transcript_id	MSTRG.4888.3	; gene_id	MSTRG.4888	; xloc	XLOC_006621	; class_code	u	; tss_id	TSS10664	;	12	ensembl	transcript	52427470	52433217	.	+	.	gene_id	ENSSSCG00000017927	; gene_version	4	; transcript_id	ENSSSCT00000063786	; transcript_version	2	; gene_name	BCL6B	; gene_source	ensembl	; gene_biotype	protein_coding	; transcript_name	BCL6B-202	; transcript_source	ensembl	; transcript_biotype	protein_coding	;
12	StringTie	transcript	52434620	52435424	.	-	.	transcript_id	MSTRG.4892.1	; gene_id	MSTRG.4892	; xloc	XLOC_006624	; class_code	u	; tss_id	TSS10667	;	12	ensembl	transcript	52401810	52405806	.	+	.	gene_id	ENSSSCG00000017923	; gene_version	5	; transcript_id	ENSSSCT00000068037	; transcript_version	1	; gene_name	ALOX15	; gene_source	ensembl	; gene_biotype	protein_coding	; transcript_name	ALOX15-206	; transcript_source	ensembl	; transcript_biotype	protein_coding	;
12	StringTie	transcript	52434620	52435424	.	-	.	transcript_id	MSTRG.4892.1	; gene_id	MSTRG.4892	; xloc	XLOC_006624	; class_code	u	; tss_id	TSS10667	;	12	ensembl	transcript	52417135	52418873	.	+	.	gene_id	ENSSSCG00000017929	; gene_version	3	; transcript_id	ENSSSCT00000019512	; transcript_version	3	; gene_name	RNASEK	; gene_source	ensembl	; gene_biotype	protein_coding	; transcript_name	RNASEK-201	; transcript_source	ensembl	; transcript_biotype	protein_coding	;
12	StringTie	transcript	52434620	52435424	.	-	.	transcript_id	MSTRG.4892.1	; gene_id	MSTRG.4892	; xloc	XLOC_006624	; class_code	u	; tss_id	TSS10667	;	12	ensembl	transcript	52418484	52421955	.	+	.	gene_id	ENSSSCG00000017928	; gene_version	4	; transcript_id	ENSSSCT00000062272	; transcript_version	2	; gene_name	C17orf49	; gene_source	ensembl	; gene_biotype	protein_coding	; transcript_name	C17orf49-201	; transcript_source	ensembl	; transcript_biotype	protein_coding	;
12	StringTie	transcript	52434620	52435424	.	-	.	transcript_id	MSTRG.4892.1	; gene_id	MSTRG.4892	; xloc	XLOC_006624	; class_code	u	; tss_id	TSS10667	;	12	ensembl	transcript	52418984	52421955	.	+	.	gene_id	ENSSSCG00000017928	; gene_version	4	; transcript_id	ENSSSCT00000064893	; transcript_version	2	; gene_name	C17orf49	; gene_source	ensembl	; gene_biotype	protein_coding	; transcript_name	C17orf49-202	; transcript_source	ensembl	; transcript_biotype	protein_coding	;
12	StringTie	transcript	52434620	52435424	.	-	.	transcript_id	MSTRG.4892.1	; gene_id	MSTRG.4892	; xloc	XLOC_006624	; class_code	u	; tss_id	TSS10667	;	12	ensembl	transcript	52418984	52421955	.	+	.	gene_id	ENSSSCG00000017928	; gene_version	4	; transcript_id	ENSSSCT00000083813	; transcript_version	1	; gene_name	C17orf49	; gene_source	ensembl	; gene_biotype	protein_coding	; transcript_name	C17orf49-203	; transcript_source	ensembl	; transcript_biotype	protein_coding	;
12	StringTie	transcript	52434620	52435424	.	-	.	transcript_id	MSTRG.4892.1	; gene_id	MSTRG.4892	; xloc	XLOC_006624	; class_code	u	; tss_id	TSS10667	;	12	ensembl	transcript	52418984	52421935	.	+	.	gene_id	ENSSSCG00000017928	; gene_version	4	; transcript_id	ENSSSCT00000019511	; transcript_version	4	; gene_name	C17orf49	; gene_source	ensembl	; gene_biotype	protein_coding	; transcript_name	C17orf49-204	; transcript_source	ensembl	; transcript_biotype	protein_coding	;
12	StringTie	transcript	52434620	52435424	.	-	.	transcript_id	MSTRG.4892.1	; gene_id	MSTRG.4892	; xloc	XLOC_006624	; class_code	u	; tss_id	TSS10667	;	12	ensembl	transcript	52435537	52439994	.	+	.	gene_id	ENSSSCG00000017926	; gene_version	4	; transcript_id	ENSSSCT00000019509	; transcript_version	4	; gene_name	SLC16A13	; gene_source	ensembl	; gene_biotype	protein_coding	; transcript_name	SLC16A13-201	; transcript_source	ensembl	; transcript_biotype	protein_coding	;
12	StringTie	transcript	52434620	52435424	.	-	.	transcript_id	MSTRG.4892.1	; gene_id	MSTRG.4892	; xloc	XLOC_006624	; class_code	u	; tss_id	TSS10667	;	12	ensembl	transcript	52440113	52442435	.	-	.	gene_id	ENSSSCG00000017925	; gene_version	4	; transcript_id	ENSSSCT00000019508	; transcript_version	4	; gene_name	SLC16A11	; gene_source	ensembl	; gene_biotype	protein_coding	; transcript_name	SLC16A11-201	; transcript_source	ensembl	; transcript_biotype	protein_coding	;
12	StringTie	transcript	52434620	52435424	.	-	.	transcript_id	MSTRG.4892.1	; gene_id	MSTRG.4892	; xloc	XLOC_006624	; class_code	u	; tss_id	TSS10667	;	12	ensembl	transcript	52440113	52442435	.	-	.	gene_id	ENSSSCG00000017925	; gene_version	4	; transcript_id	ENSSSCT00000027087	; transcript_version	3	; gene_name	SLC16A11	; gene_source	ensembl	; gene_biotype	protein_coding	; transcript_name	SLC16A11-202	; transcript_source	ensembl	; transcript_biotype	protein_coding	;
12	StringTie	transcript	52434620	52435424	.	-	.	transcript_id	MSTRG.4892.1	; gene_id	MSTRG.4892	; xloc	XLOC_006624	; class_code	u	; tss_id	TSS10667	;	12	ensembl	transcript	52401810	52414907	.	+	.	gene_id	ENSSSCG00000017923	; gene_version	5	; transcript_id	ENSSSCT00000019513	; transcript_version	5	; gene_name	ALOX15	; gene_source	ensembl	; gene_biotype	protein_coding	; transcript_name	ALOX15-205	; transcript_source	ensembl	; transcript_biotype	protein_coding	;
12	StringTie	transcript	52434620	52435424	.	-	.	transcript_id	MSTRG.4892.1	; gene_id	MSTRG.4892	; xloc	XLOC_006624	; class_code	u	; tss_id	TSS10667	;	12	ensembl	transcript	52461396	52497680	.	-	.	gene_id	ENSSSCG00000017932	; gene_version	5	; transcript_id	ENSSSCT00000083727	; transcript_version	1	; gene_name	ASGR2	; gene_source	ensembl	; gene_biotype	protein_coding	; transcript_name	ASGR2-201	; transcript_source	ensembl	; transcript_biotype	protein_coding	;
12	StringTie	transcript	52434620	52435424	.	-	.	transcript_id	MSTRG.4892.1	; gene_id	MSTRG.4892	; xloc	XLOC_006624	; class_code	u	; tss_id	TSS10667	;	12	ensembl	transcript	52479506	52506574	.	-	.	gene_id	ENSSSCG00000017932	; gene_version	5	; transcript_id	ENSSSCT00000019515	; transcript_version	4	; gene_name	ASGR2	; gene_source	ensembl	; gene_biotype	protein_coding	; transcript_name	ASGR2-202	; transcript_source	ensembl	; transcript_biotype	protein_coding	;
12	StringTie	transcript	52434620	52435424	.	-	.	transcript_id	MSTRG.4892.1	; gene_id	MSTRG.4892	; xloc	XLOC_006624	; class_code	u	; tss_id	TSS10667	;	12	ensembl	transcript	52479506	52497553	.	-	.	gene_id	ENSSSCG00000017932	; gene_version	5	; transcript_id	ENSSSCT00000086662	; transcript_version	1	; gene_name	ASGR2	; gene_source	ensembl	; gene_biotype	protein_coding	; transcript_name	ASGR2-203	; transcript_source	ensembl	; transcript_biotype	protein_coding	;
12	StringTie	transcript	52434620	52435424	.	-	.	transcript_id	MSTRG.4892.1	; gene_id	MSTRG.4892	; xloc	XLOC_006624	; class_code	u	; tss_id	TSS10667	;	12	ensembl	transcript	52287160	52414907	.	+	.	gene_id	ENSSSCG00000017923	; gene_version	5	; transcript_id	ENSSSCT00000040620	; transcript_version	2	; gene_name	ALOX15	; gene_source	ensembl	; gene_biotype	protein_coding	; transcript_name	ALOX15-204	; transcript_source	ensembl	; transcript_biotype	protein_coding	;
12	StringTie	transcript	52434620	52435424	.	-	.	transcript_id	MSTRG.4892.1	; gene_id	MSTRG.4892	; xloc	XLOC_006624	; class_code	u	; tss_id	TSS10667	;	12	ensembl	transcript	52426941	52433231	.	+	.	gene_id	ENSSSCG00000017927	; gene_version	4	; transcript_id	ENSSSCT00000019510	; transcript_version	4	; gene_name	BCL6B	; gene_source	ensembl	; gene_biotype	protein_coding	; transcript_name	BCL6B-201	; transcript_source	ensembl	; transcript_biotype	protein_coding	;
12	StringTie	transcript	52434620	52435424	.	-	.	transcript_id	MSTRG.4892.1	; gene_id	MSTRG.4892	; xloc	XLOC_006624	; class_code	u	; tss_id	TSS10667	;	12	ensembl	transcript	52427470	52433217	.	+	.	gene_id	ENSSSCG00000017927	; gene_version	4	; transcript_id	ENSSSCT00000063786	; transcript_version	2	; gene_name	BCL6B	; gene_source	ensembl	; gene_biotype	protein_coding	; transcript_name	BCL6B-202	; transcript_source	ensembl	; transcript_biotype	protein_coding	;
12	StringTie	transcript	59091404	59094486	.	-	.	transcript_id	MSTRG.5013.2	; gene_id	MSTRG.5013	; xloc	XLOC_006705	; class_code	u	; tss_id	TSS10815	;	12	ensembl	transcript	59171289	59172841	.	-	.	gene_id	ENSSSCG00000018033	; gene_version	4	; transcript_id	ENSSSCT00000019628	; transcript_version	4	; gene_name	UBB	; gene_source	ensembl	; gene_biotype	protein_coding	; transcript_name	UBB-201	; transcript_source	ensembl	; transcript_biotype	protein_coding	;
12	StringTie	transcript	59091404	59094486	.	-	.	transcript_id	MSTRG.5013.2	; gene_id	MSTRG.5013	; xloc	XLOC_006705	; class_code	u	; tss_id	TSS10815	;	12	ensembl	transcript	58990960	59008101	.	+	.	gene_id	ENSSSCG00000025254	; gene_version	3	; transcript_id	ENSSSCT00000047172	; transcript_version	2	; gene_name	ZNF624	; gene_source	ensembl	; gene_biotype	protein_coding	; transcript_name	ZNF624-202	; transcript_source	ensembl	; transcript_biotype	protein_coding	;
12	StringTie	transcript	59091404	59094486	.	-	.	transcript_id	MSTRG.5013.2	; gene_id	MSTRG.5013	; xloc	XLOC_006705	; class_code	u	; tss_id	TSS10815	;	12	ensembl	transcript	59038775	59053236	.	+	.	gene_id	ENSSSCG00000018031	; gene_version	4	; transcript_id	ENSSSCT00000019626	; transcript_version	4	; gene_name	ZNF287	; gene_source	ensembl	; gene_biotype	protein_coding	; transcript_name	ZNF287-201	; transcript_source	ensembl	; transcript_biotype	protein_coding	;
12	StringTie	transcript	59091404	59094486	.	-	.	transcript_id	MSTRG.5013.2	; gene_id	MSTRG.5013	; xloc	XLOC_006705	; class_code	u	; tss_id	TSS10815	;	12	ensembl	transcript	59135329	59152229	.	-	.	gene_id	ENSSSCG00000018032	; gene_version	4	; transcript_id	ENSSSCT00000063250	; transcript_version	2	; gene_name	TRPV2	; gene_source	ensembl	; gene_biotype	protein_coding	; transcript_name	TRPV2-201	; transcript_source	ensembl	; transcript_biotype	protein_coding	;
12	StringTie	transcript	59091404	59094486	.	-	.	transcript_id	MSTRG.5013.2	; gene_id	MSTRG.5013	; xloc	XLOC_006705	; class_code	u	; tss_id	TSS10815	;	12	ensembl	transcript	59135329	59152229	.	-	.	gene_id	ENSSSCG00000018032	; gene_version	4	; transcript_id	ENSSSCT00000019627	; transcript_version	4	; gene_name	TRPV2	; gene_source	ensembl	; gene_biotype	protein_coding	; transcript_name	TRPV2-202	; transcript_source	ensembl	; transcript_biotype	protein_coding	;
12	StringTie	transcript	59091404	59094486	.	-	.	transcript_id	MSTRG.5013.2	; gene_id	MSTRG.5013	; xloc	XLOC_006705	; class_code	u	; tss_id	TSS10815	;	12	ensembl	transcript	59135329	59152229	.	-	.	gene_id	ENSSSCG00000018032	; gene_version	4	; transcript_id	ENSSSCT00000038914	; transcript_version	2	; gene_name	TRPV2	; gene_source	ensembl	; gene_biotype	protein_coding	; transcript_name	TRPV2-203	; transcript_source	ensembl	; transcript_biotype	protein_coding	;
12	StringTie	transcript	59091404	59094486	.	-	.	transcript_id	MSTRG.5013.2	; gene_id	MSTRG.5013	; xloc	XLOC_006705	; class_code	u	; tss_id	TSS10815	;	12	ensembl	transcript	58964526	59005627	.	+	.	gene_id	ENSSSCG00000025254	; gene_version	3	; transcript_id	ENSSSCT00000029252	; transcript_version	3	; gene_name	ZNF624	; gene_source	ensembl	; gene_biotype	protein_coding	; transcript_name	ZNF624-201	; transcript_source	ensembl	; transcript_biotype	protein_coding	;
12	StringTie	transcript	59091404	59094486	.	-	.	transcript_id	MSTRG.5013.2	; gene_id	MSTRG.5013	; xloc	XLOC_006705	; class_code	u	; tss_id	TSS10815	;	12	ensembl	transcript	59094833	59132505	.	+	.	gene_id	ENSSSCG00000036776	; gene_version	2	; transcript_id	ENSSSCT00000063598	; transcript_version	2	; gene_name	LRRC75A	; gene_source	ensembl	; gene_biotype	protein_coding	; transcript_name	LRRC75A-201	; transcript_source	ensembl	; transcript_biotype	protein_coding	;
13	StringTie	transcript	81950167	81960728	.	+	.	transcript_id	MSTRG.5953.2	; gene_id	MSTRG.5953	; xloc	XLOC_007394	; class_code	u	; tss_id	TSS11998	;	13	ensembl	transcript	81970447	82045108	.	+	.	gene_id	ENSSSCG00000011670	; gene_version	4	; transcript_id	ENSSSCT00000040346	; transcript_version	2	; gene_name	PXYLP1	; gene_source	ensembl	; gene_biotype	protein_coding	; transcript_name	PXYLP1-201	; transcript_source	ensembl	; transcript_biotype	protein_coding	;
13	StringTie	transcript	81950167	81960728	.	+	.	transcript_id	MSTRG.5953.2	; gene_id	MSTRG.5953	; xloc	XLOC_007394	; class_code	u	; tss_id	TSS11998	;	13	ensembl	transcript	82006412	82046030	.	+	.	gene_id	ENSSSCG00000011670	; gene_version	4	; transcript_id	ENSSSCT00000012775	; transcript_version	4	; gene_name	PXYLP1	; gene_source	ensembl	; gene_biotype	protein_coding	; transcript_name	PXYLP1-202	; transcript_source	ensembl	; transcript_biotype	protein_coding	;
13	StringTie	transcript	81950167	81960728	.	+	.	transcript_id	MSTRG.5953.2	; gene_id	MSTRG.5953	; xloc	XLOC_007394	; class_code	u	; tss_id	TSS11998	;	13	ensembl	transcript	82028535	82046032	.	+	.	gene_id	ENSSSCG00000011670	; gene_version	4	; transcript_id	ENSSSCT00000049574	; transcript_version	2	; gene_name	PXYLP1	; gene_source	ensembl	; gene_biotype	protein_coding	; transcript_name	PXYLP1-203	; transcript_source	ensembl	; transcript_biotype	protein_coding	;
13	StringTie	transcript	81950167	81960728	.	+	.	transcript_id	MSTRG.5953.2	; gene_id	MSTRG.5953	; xloc	XLOC_007394	; class_code	u	; tss_id	TSS11998	;	13	ensembl	transcript	81867740	81926762	.	+	.	gene_id	ENSSSCG00000034369	; gene_version	2	; transcript_id	ENSSSCT00000064614	; transcript_version	2	; gene_name	SPSB4	; gene_source	ensembl	; gene_biotype	protein_coding	; transcript_name	SPSB4-201	; transcript_source	ensembl	; transcript_biotype	protein_coding	;
13	StringTie	transcript	195459806	195491923	.	+	.	transcript_id	MSTRG.6832.2	; gene_id	MSTRG.6832	; xloc	XLOC_007932	; class_code	u	; tss_id	TSS12888	;	13	ensembl	transcript	195315309	195396199	.	-	.	gene_id	ENSSSCG00000021023	; gene_version	3	; transcript_id	ENSSSCT00000030551	; transcript_version	3	; gene_name	SCAF4	; gene_source	ensembl	; gene_biotype	protein_coding	; transcript_name	SCAF4-201	; transcript_source	ensembl	; transcript_biotype	protein_coding	;
13	StringTie	transcript	195459806	195491923	.	+	.	transcript_id	MSTRG.6832.2	; gene_id	MSTRG.6832	; xloc	XLOC_007932	; class_code	u	; tss_id	TSS12888	;	13	ensembl	transcript	195315309	195396199	.	-	.	gene_id	ENSSSCG00000021023	; gene_version	3	; transcript_id	ENSSSCT00000076417	; transcript_version	1	; gene_name	SCAF4	; gene_source	ensembl	; gene_biotype	protein_coding	; transcript_name	SCAF4-202	; transcript_source	ensembl	; transcript_biotype	protein_coding	;
13	StringTie	transcript	195459806	195491923	.	+	.	transcript_id	MSTRG.6832.2	; gene_id	MSTRG.6832	; xloc	XLOC_007932	; class_code	u	; tss_id	TSS12888	;	13	ensembl	transcript	195335479	195375118	.	-	.	gene_id	ENSSSCG00000021023	; gene_version	3	; transcript_id	ENSSSCT00000070259	; transcript_version	1	; gene_name	SCAF4	; gene_source	ensembl	; gene_biotype	protein_coding	; transcript_name	SCAF4-203	; transcript_source	ensembl	; transcript_biotype	protein_coding	;
13	StringTie	transcript	195459806	195491923	.	+	.	transcript_id	MSTRG.6832.2	; gene_id	MSTRG.6832	; xloc	XLOC_007932	; class_code	u	; tss_id	TSS12888	;	13	ensembl	transcript	195337657	195396135	.	-	.	gene_id	ENSSSCG00000021023	; gene_version	3	; transcript_id	ENSSSCT00000067926	; transcript_version	1	; gene_name	SCAF4	; gene_source	ensembl	; gene_biotype	protein_coding	; transcript_name	SCAF4-204	; transcript_source	ensembl	; transcript_biotype	protein_coding	;
13	StringTie	transcript	195459806	195491923	.	+	.	transcript_id	MSTRG.6832.2	; gene_id	MSTRG.6832	; xloc	XLOC_007932	; class_code	u	; tss_id	TSS12888	;	13	ensembl	transcript	195528938	195663902	.	+	.	gene_id	ENSSSCG00000029392	; gene_version	3	; transcript_id	ENSSSCT00000026584	; transcript_version	3	; gene_name	HUNK	; gene_source	ensembl	; gene_biotype	protein_coding	; transcript_name	HUNK-201	; transcript_source	ensembl	; transcript_biotype	protein_coding	;
13	StringTie	transcript	1644049	1677522	.	-	.	transcript_id	MSTRG.5097.1	; gene_id	MSTRG.5097	; xloc	XLOC_008048	; class_code	u	; tss_id	TSS13110	;	13	ensembl	transcript	1731017	1815528	.	+	.	gene_id	ENSSSCG00000029094	; gene_version	3	; transcript_id	ENSSSCT00000051930	; transcript_version	2	; gene_name	PIK3R4	; gene_source	ensembl	; gene_biotype	protein_coding	; transcript_name	PIK3R4-201	; transcript_source	ensembl	; transcript_biotype	protein_coding	;
13	StringTie	transcript	1644049	1677522	.	-	.	transcript_id	MSTRG.5097.1	; gene_id	MSTRG.5097	; xloc	XLOC_008048	; class_code	u	; tss_id	TSS13110	;	13	ensembl	transcript	1731023	1815556	.	+	.	gene_id	ENSSSCG00000029094	; gene_version	3	; transcript_id	ENSSSCT00000061418	; transcript_version	2	; gene_name	PIK3R4	; gene_source	ensembl	; gene_biotype	protein_coding	; transcript_name	PIK3R4-202	; transcript_source	ensembl	; transcript_biotype	protein_coding	;
13	StringTie	transcript	1644049	1677522	.	-	.	transcript_id	MSTRG.5097.1	; gene_id	MSTRG.5097	; xloc	XLOC_008048	; class_code	u	; tss_id	TSS13110	;	13	ensembl	transcript	1438615	1579970	.	-	.	gene_id	ENSSSCG00000011183	; gene_version	5	; transcript_id	ENSSSCT00000083235	; transcript_version	1	; gene_name	ATP2C1	; gene_source	ensembl	; gene_biotype	protein_coding	; transcript_name	ATP2C1-201	; transcript_source	ensembl	; transcript_biotype	protein_coding	;
13	StringTie	transcript	1644049	1677522	.	-	.	transcript_id	MSTRG.5097.1	; gene_id	MSTRG.5097	; xloc	XLOC_008048	; class_code	u	; tss_id	TSS13110	;	13	ensembl	transcript	1446991	1580824	.	-	.	gene_id	ENSSSCG00000011183	; gene_version	5	; transcript_id	ENSSSCT00000012246	; transcript_version	4	; gene_name	ATP2C1	; gene_source	ensembl	; gene_biotype	protein_coding	; transcript_name	ATP2C1-202	; transcript_source	ensembl	; transcript_biotype	protein_coding	;
13	StringTie	transcript	1644049	1677522	.	-	.	transcript_id	MSTRG.5097.1	; gene_id	MSTRG.5097	; xloc	XLOC_008048	; class_code	u	; tss_id	TSS13110	;	13	ensembl	transcript	1446991	1580004	.	-	.	gene_id	ENSSSCG00000011183	; gene_version	5	; transcript_id	ENSSSCT00000089895	; transcript_version	1	; gene_name	ATP2C1	; gene_source	ensembl	; gene_biotype	protein_coding	; transcript_name	ATP2C1-203	; transcript_source	ensembl	; transcript_biotype	protein_coding	;
13	StringTie	transcript	1644049	1677522	.	-	.	transcript_id	MSTRG.5097.1	; gene_id	MSTRG.5097	; xloc	XLOC_008048	; class_code	u	; tss_id	TSS13110	;	13	ensembl	transcript	1447049	1580824	.	-	.	gene_id	ENSSSCG00000011183	; gene_version	5	; transcript_id	ENSSSCT00000086663	; transcript_version	1	; gene_name	ATP2C1	; gene_source	ensembl	; gene_biotype	protein_coding	; transcript_name	ATP2C1-204	; transcript_source	ensembl	; transcript_biotype	protein_coding	;
13	StringTie	transcript	1644049	1677522	.	-	.	transcript_id	MSTRG.5097.1	; gene_id	MSTRG.5097	; xloc	XLOC_008048	; class_code	u	; tss_id	TSS13110	;	13	ensembl	transcript	1460245	1612676	.	-	.	gene_id	ENSSSCG00000011183	; gene_version	5	; transcript_id	ENSSSCT00000091541	; transcript_version	1	; gene_name	ATP2C1	; gene_source	ensembl	; gene_biotype	protein_coding	; transcript_name	ATP2C1-205	; transcript_source	ensembl	; transcript_biotype	protein_coding	;
14	StringTie	transcript	67078157	67114766	.	+	.	transcript_id	MSTRG.7825.1	; gene_id	MSTRG.7825	; xloc	XLOC_009993	; class_code	u	; tss_id	TSS16152	;	14	ensembl	transcript	66966407	67071196	.	+	.	gene_id	ENSSSCG00000036476	; gene_version	2	; transcript_id	ENSSSCT00000053805	; transcript_version	2	; gene_name	REEP3	; gene_source	ensembl	; gene_biotype	protein_coding	; transcript_name	REEP3-201	; transcript_source	ensembl	; transcript_biotype	protein_coding	;
14	StringTie	transcript	67078157	67114766	.	+	.	transcript_id	MSTRG.7825.1	; gene_id	MSTRG.7825	; xloc	XLOC_009993	; class_code	u	; tss_id	TSS16152	;	14	ensembl	transcript	66966450	67071194	.	+	.	gene_id	ENSSSCG00000036476	; gene_version	2	; transcript_id	ENSSSCT00000058125	; transcript_version	2	; gene_name	REEP3	; gene_source	ensembl	; gene_biotype	protein_coding	; transcript_name	REEP3-202	; transcript_source	ensembl	; transcript_biotype	protein_coding	;
14	StringTie	transcript	30319535	30320818	.	-	.	transcript_id	MSTRG.7285.1	; gene_id	MSTRG.7285	; xloc	XLOC_010619	; class_code	u	; tss_id	TSS17237	;	14	ensembl	transcript	30249802	30261163	.	+	.	gene_id	ENSSSCG00000009791	; gene_version	4	; transcript_id	ENSSSCT00000064486	; transcript_version	2	; gene_name	RSRC2	; gene_source	ensembl	; gene_biotype	protein_coding	; transcript_name	RSRC2-203	; transcript_source	ensembl	; transcript_biotype	protein_coding	;
14	StringTie	transcript	30319535	30320818	.	-	.	transcript_id	MSTRG.7285.1	; gene_id	MSTRG.7285	; xloc	XLOC_010619	; class_code	u	; tss_id	TSS17237	;	14	ensembl	transcript	30153698	30241841	.	-	.	gene_id	ENSSSCG00000039546	; gene_version	2	; transcript_id	ENSSSCT00000055619	; transcript_version	2	; gene_name	KNTC1	; gene_source	ensembl	; gene_biotype	protein_coding	; transcript_name	KNTC1-201	; transcript_source	ensembl	; transcript_biotype	protein_coding	;
14	StringTie	transcript	30319535	30320818	.	-	.	transcript_id	MSTRG.7285.1	; gene_id	MSTRG.7285	; xloc	XLOC_010619	; class_code	u	; tss_id	TSS17237	;	14	ensembl	transcript	30153702	30241821	.	-	.	gene_id	ENSSSCG00000039546	; gene_version	2	; transcript_id	ENSSSCT00000040855	; transcript_version	2	; gene_name	KNTC1	; gene_source	ensembl	; gene_biotype	protein_coding	; transcript_name	KNTC1-202	; transcript_source	ensembl	; transcript_biotype	protein_coding	;
14	StringTie	transcript	30319535	30320818	.	-	.	transcript_id	MSTRG.7285.1	; gene_id	MSTRG.7285	; xloc	XLOC_010619	; class_code	u	; tss_id	TSS17237	;	14	ensembl	transcript	30242142	30261602	.	+	.	gene_id	ENSSSCG00000009791	; gene_version	4	; transcript_id	ENSSSCT00000046981	; transcript_version	2	; gene_name	RSRC2	; gene_source	ensembl	; gene_biotype	protein_coding	; transcript_name	RSRC2-201	; transcript_source	ensembl	; transcript_biotype	protein_coding	;
14	StringTie	transcript	30319535	30320818	.	-	.	transcript_id	MSTRG.7285.1	; gene_id	MSTRG.7285	; xloc	XLOC_010619	; class_code	u	; tss_id	TSS17237	;	14	ensembl	transcript	30242157	30261160	.	+	.	gene_id	ENSSSCG00000009791	; gene_version	4	; transcript_id	ENSSSCT00000010733	; transcript_version	3	; gene_name	RSRC2	; gene_source	ensembl	; gene_biotype	protein_coding	; transcript_name	RSRC2-202	; transcript_source	ensembl	; transcript_biotype	protein_coding	;
14	StringTie	transcript	30319535	30320818	.	-	.	transcript_id	MSTRG.7285.1	; gene_id	MSTRG.7285	; xloc	XLOC_010619	; class_code	u	; tss_id	TSS17237	;	14	ensembl	transcript	30264291	30288673	.	+	.	gene_id	ENSSSCG00000009792	; gene_version	4	; transcript_id	ENSSSCT00000010734	; transcript_version	4	; gene_name	ZCCHC8	; gene_source	ensembl	; gene_biotype	protein_coding	; transcript_name	ZCCHC8-201	; transcript_source	ensembl	; transcript_biotype	protein_coding	;
14	StringTie	transcript	30319535	30320818	.	-	.	transcript_id	MSTRG.7285.1	; gene_id	MSTRG.7285	; xloc	XLOC_010619	; class_code	u	; tss_id	TSS17237	;	14	ensembl	transcript	30264291	30288673	.	+	.	gene_id	ENSSSCG00000009792	; gene_version	4	; transcript_id	ENSSSCT00000026480	; transcript_version	3	; gene_name	ZCCHC8	; gene_source	ensembl	; gene_biotype	protein_coding	; transcript_name	ZCCHC8-202	; transcript_source	ensembl	; transcript_biotype	protein_coding	;
14	StringTie	transcript	30319535	30320818	.	-	.	transcript_id	MSTRG.7285.1	; gene_id	MSTRG.7285	; xloc	XLOC_010619	; class_code	u	; tss_id	TSS17237	;	14	ensembl	transcript	30264441	30287381	.	+	.	gene_id	ENSSSCG00000009792	; gene_version	4	; transcript_id	ENSSSCT00000090405	; transcript_version	1	; gene_name	ZCCHC8	; gene_source	ensembl	; gene_biotype	protein_coding	; transcript_name	ZCCHC8-203	; transcript_source	ensembl	; transcript_biotype	protein_coding	;
14	StringTie	transcript	30319535	30320818	.	-	.	transcript_id	MSTRG.7285.1	; gene_id	MSTRG.7285	; xloc	XLOC_010619	; class_code	u	; tss_id	TSS17237	;	14	ensembl	transcript	30320958	30467087	.	+	.	gene_id	ENSSSCG00000009793	; gene_version	4	; transcript_id	ENSSSCT00000047921	; transcript_version	2	; gene_name	CLIP1	; gene_source	ensembl	; gene_biotype	protein_coding	; transcript_name	CLIP1-201	; transcript_source	ensembl	; transcript_biotype	protein_coding	;
14	StringTie	transcript	30319535	30320818	.	-	.	transcript_id	MSTRG.7285.1	; gene_id	MSTRG.7285	; xloc	XLOC_010619	; class_code	u	; tss_id	TSS17237	;	14	ensembl	transcript	30320958	30467087	.	+	.	gene_id	ENSSSCG00000009793	; gene_version	4	; transcript_id	ENSSSCT00000054885	; transcript_version	2	; gene_name	CLIP1	; gene_source	ensembl	; gene_biotype	protein_coding	; transcript_name	CLIP1-202	; transcript_source	ensembl	; transcript_biotype	protein_coding	;
14	StringTie	transcript	30319535	30320818	.	-	.	transcript_id	MSTRG.7285.1	; gene_id	MSTRG.7285	; xloc	XLOC_010619	; class_code	u	; tss_id	TSS17237	;	14	ensembl	transcript	30337461	30467686	.	+	.	gene_id	ENSSSCG00000009793	; gene_version	4	; transcript_id	ENSSSCT00000059890	; transcript_version	2	; gene_name	CLIP1	; gene_source	ensembl	; gene_biotype	protein_coding	; transcript_name	CLIP1-203	; transcript_source	ensembl	; transcript_biotype	protein_coding	;
14	StringTie	transcript	30319535	30320818	.	-	.	transcript_id	MSTRG.7285.1	; gene_id	MSTRG.7285	; xloc	XLOC_010619	; class_code	u	; tss_id	TSS17237	;	14	ensembl	transcript	30337503	30467669	.	+	.	gene_id	ENSSSCG00000009793	; gene_version	4	; transcript_id	ENSSSCT00000010735	; transcript_version	4	; gene_name	CLIP1	; gene_source	ensembl	; gene_biotype	protein_coding	; transcript_name	CLIP1-204	; transcript_source	ensembl	; transcript_biotype	protein_coding	;
14	StringTie	transcript	59953734	59954261	.	-	.	transcript_id	MSTRG.7732.1	; gene_id	MSTRG.7732	; xloc	XLOC_010890	; class_code	u	; tss_id	TSS17671	;	14	ensembl	transcript	59961255	60006005	.	-	.	gene_id	ENSSSCG00000010185	; gene_version	4	; transcript_id	ENSSSCT00000061802	; transcript_version	2	; gene_name	GALNT2	; gene_source	ensembl	; gene_biotype	protein_coding	; transcript_name	GALNT2-201	; transcript_source	ensembl	; transcript_biotype	protein_coding	;
14	StringTie	transcript	59953734	59954261	.	-	.	transcript_id	MSTRG.7732.1	; gene_id	MSTRG.7732	; xloc	XLOC_010890	; class_code	u	; tss_id	TSS17671	;	14	ensembl	transcript	59842304	59935021	.	+	.	gene_id	ENSSSCG00000021027	; gene_version	3	; transcript_id	ENSSSCT00000049260	; transcript_version	2	; gene_name	PGBD5	; gene_source	ensembl	; gene_biotype	protein_coding	; transcript_name	PGBD5-201	; transcript_source	ensembl	; transcript_biotype	protein_coding	;
14	StringTie	transcript	59953734	59954261	.	-	.	transcript_id	MSTRG.7732.1	; gene_id	MSTRG.7732	; xloc	XLOC_010890	; class_code	u	; tss_id	TSS17671	;	14	ensembl	transcript	59844078	59935023	.	+	.	gene_id	ENSSSCG00000021027	; gene_version	3	; transcript_id	ENSSSCT00000024547	; transcript_version	3	; gene_name	PGBD5	; gene_source	ensembl	; gene_biotype	protein_coding	; transcript_name	PGBD5-202	; transcript_source	ensembl	; transcript_biotype	protein_coding	;
14	StringTie	transcript	59953734	59954261	.	-	.	transcript_id	MSTRG.7732.1	; gene_id	MSTRG.7732	; xloc	XLOC_010890	; class_code	u	; tss_id	TSS17671	;	14	ensembl	transcript	59855349	59935023	.	+	.	gene_id	ENSSSCG00000021027	; gene_version	3	; transcript_id	ENSSSCT00000047053	; transcript_version	2	; gene_name	PGBD5	; gene_source	ensembl	; gene_biotype	protein_coding	; transcript_name	PGBD5-203	; transcript_source	ensembl	; transcript_biotype	protein_coding	;
14	StringTie	transcript	59953734	59954261	.	-	.	transcript_id	MSTRG.7732.1	; gene_id	MSTRG.7732	; xloc	XLOC_010890	; class_code	u	; tss_id	TSS17671	;	14	ensembl	transcript	59897048	59935023	.	+	.	gene_id	ENSSSCG00000021027	; gene_version	3	; transcript_id	ENSSSCT00000088457	; transcript_version	1	; gene_name	PGBD5	; gene_source	ensembl	; gene_biotype	protein_coding	; transcript_name	PGBD5-204	; transcript_source	ensembl	; transcript_biotype	protein_coding	;
14	StringTie	transcript	59953734	59954261	.	-	.	transcript_id	MSTRG.7732.1	; gene_id	MSTRG.7732	; xloc	XLOC_010890	; class_code	u	; tss_id	TSS17671	;	14	ensembl	transcript	59961257	60141250	.	-	.	gene_id	ENSSSCG00000010185	; gene_version	4	; transcript_id	ENSSSCT00000042328	; transcript_version	2	; gene_name	GALNT2	; gene_source	ensembl	; gene_biotype	protein_coding	; transcript_name	GALNT2-202	; transcript_source	ensembl	; transcript_biotype	protein_coding	;
14	StringTie	transcript	59953734	59954261	.	-	.	transcript_id	MSTRG.7732.1	; gene_id	MSTRG.7732	; xloc	XLOC_010890	; class_code	u	; tss_id	TSS17671	;	14	ensembl	transcript	59961264	60141261	.	-	.	gene_id	ENSSSCG00000010185	; gene_version	4	; transcript_id	ENSSSCT00000011151	; transcript_version	4	; gene_name	GALNT2	; gene_source	ensembl	; gene_biotype	protein_coding	; transcript_name	GALNT2-203	; transcript_source	ensembl	; transcript_biotype	protein_coding	;
15	StringTie	transcript	84516180	84531165	.	+	.	transcript_id	MSTRG.9218.1	; gene_id	MSTRG.9218	; xloc	XLOC_011977	; class_code	u	; tss_id	TSS19389	;	15	ensembl	transcript	84535923	84734028	.	-	.	gene_id	ENSSSCG00000016002	; gene_version	4	; transcript_id	ENSSSCT00000017424	; transcript_version	4	; gene_name	CCDC141	; gene_source	ensembl	; gene_biotype	protein_coding	; transcript_name	CCDC141-201	; transcript_source	ensembl	; transcript_biotype	protein_coding	;
15	StringTie	transcript	84516180	84531165	.	+	.	transcript_id	MSTRG.9218.1	; gene_id	MSTRG.9218	; xloc	XLOC_011977	; class_code	u	; tss_id	TSS19389	;	15	ensembl	transcript	84581983	84734182	.	-	.	gene_id	ENSSSCG00000016002	; gene_version	4	; transcript_id	ENSSSCT00000089364	; transcript_version	1	; gene_name	CCDC141	; gene_source	ensembl	; gene_biotype	protein_coding	; transcript_name	CCDC141-202	; transcript_source	ensembl	; transcript_biotype	protein_coding	;
15	StringTie	transcript	113375468	113405137	.	+	.	transcript_id	MSTRG.9475.1	; gene_id	MSTRG.9475	; xloc	XLOC_012125	; class_code	u	; tss_id	TSS19651	;	15	ensembl	transcript	113209999	113339078	.	+	.	gene_id	ENSSSCG00000016159	; gene_version	4	; transcript_id	ENSSSCT00000058996	; transcript_version	2	; gene_name	CPS1	; gene_source	ensembl	; gene_biotype	protein_coding	; transcript_name	CPS1-201	; transcript_source	ensembl	; transcript_biotype	protein_coding	;
15	StringTie	transcript	113375468	113405137	.	+	.	transcript_id	MSTRG.9475.1	; gene_id	MSTRG.9475	; xloc	XLOC_012125	; class_code	u	; tss_id	TSS19651	;	15	ensembl	transcript	113209999	113334672	.	+	.	gene_id	ENSSSCG00000016159	; gene_version	4	; transcript_id	ENSSSCT00000031099	; transcript_version	3	; gene_name	CPS1	; gene_source	ensembl	; gene_biotype	protein_coding	; transcript_name	CPS1-202	; transcript_source	ensembl	; transcript_biotype	protein_coding	;
15	StringTie	transcript	2570426	2573782	.	-	.	transcript_id	MSTRG.8578.3	; gene_id	MSTRG.8578	; xloc	XLOC_012339	; class_code	u	; tss_id	TSS20023	;	15	ensembl	transcript	2499180	2521432	.	+	.	gene_id	ENSSSCG00000028646	; gene_version	3	; transcript_id	ENSSSCT00000029415	; transcript_version	3	; gene_name	MMADHC	; gene_source	ensembl	; gene_biotype	protein_coding	; transcript_name	MMADHC-201	; transcript_source	ensembl	; transcript_biotype	protein_coding	;
15	StringTie	transcript	134694581	134695615	.	-	.	transcript_id	MSTRG.9686.2	; gene_id	MSTRG.9686	; xloc	XLOC_012981	; class_code	u	; tss_id	TSS21034	;	15	ensembl	transcript	134618492	134622025	.	-	.	gene_id	ENSSSCG00000034293	; gene_version	2	; transcript_id	ENSSSCT00000041906	; transcript_version	2	; gene_name	ARL4C	; gene_source	ensembl	; gene_biotype	protein_coding	; transcript_name	ARL4C-201	; transcript_source	ensembl	; transcript_biotype	protein_coding	;
17	StringTie	transcript	13644734	13662391	.	+	.	transcript_id	MSTRG.10513.2	; gene_id	MSTRG.10513	; xloc	XLOC_014240	; class_code	u	; tss_id	TSS22799	;	17	ensembl	transcript	13693628	13705318	.	+	.	gene_id	ENSSSCG00000007039	; gene_version	5	; transcript_id	ENSSSCT00000007708	; transcript_version	4	; gene_name	PRNP	; gene_source	ensembl	; gene_biotype	protein_coding	; transcript_name	PRNP-201	; transcript_source	ensembl	; transcript_biotype	protein_coding	;
17	StringTie	transcript	13644734	13662391	.	+	.	transcript_id	MSTRG.10513.2	; gene_id	MSTRG.10513	; xloc	XLOC_014240	; class_code	u	; tss_id	TSS22799	;	17	ensembl	transcript	13694480	13705116	.	+	.	gene_id	ENSSSCG00000007039	; gene_version	5	; transcript_id	ENSSSCT00000074204	; transcript_version	1	; gene_name	PRNP	; gene_source	ensembl	; gene_biotype	protein_coding	; transcript_name	PRNP-202	; transcript_source	ensembl	; transcript_biotype	protein_coding	;
17	StringTie	transcript	13644734	13662391	.	+	.	transcript_id	MSTRG.10513.2	; gene_id	MSTRG.10513	; xloc	XLOC_014240	; class_code	u	; tss_id	TSS22799	;	17	ensembl	transcript	13729731	13735483	.	+	.	gene_id	ENSSSCG00000032923	; gene_version	2	; transcript_id	ENSSSCT00000038909	; transcript_version	1	; gene_name	PRND	; gene_source	ensembl	; gene_biotype	protein_coding	; transcript_name	PRND-201	; transcript_source	ensembl	; transcript_biotype	protein_coding	;
17	StringTie	transcript	13644734	13662391	.	+	.	transcript_id	MSTRG.10513.2	; gene_id	MSTRG.10513	; xloc	XLOC_014240	; class_code	u	; tss_id	TSS22799	;	17	ensembl	transcript	13729733	13733441	.	+	.	gene_id	ENSSSCG00000032923	; gene_version	2	; transcript_id	ENSSSCT00000088910	; transcript_version	1	; gene_name	PRND	; gene_source	ensembl	; gene_biotype	protein_coding	; transcript_name	PRND-202	; transcript_source	ensembl	; transcript_biotype	protein_coding	;
17	StringTie	transcript	26217163	26217807	.	+	.	transcript_id	MSTRG.10621.1	; gene_id	MSTRG.10621	; xloc	XLOC_014290	; class_code	u	; tss_id	TSS22885	;	17	ensembl	transcript	26131001	26175669	.	+	.	gene_id	ENSSSCG00000007087	; gene_version	4	; transcript_id	ENSSSCT00000007759	; transcript_version	4	; gene_name	BANF2	; gene_source	ensembl	; gene_biotype	protein_coding	; transcript_name	BANF2-201	; transcript_source	ensembl	; transcript_biotype	protein_coding	;
17	StringTie	transcript	26217163	26217807	.	+	.	transcript_id	MSTRG.10621.1	; gene_id	MSTRG.10621	; xloc	XLOC_014290	; class_code	u	; tss_id	TSS22885	;	17	ensembl	transcript	26138844	26175669	.	+	.	gene_id	ENSSSCG00000007087	; gene_version	4	; transcript_id	ENSSSCT00000052878	; transcript_version	2	; gene_name	BANF2	; gene_source	ensembl	; gene_biotype	protein_coding	; transcript_name	BANF2-202	; transcript_source	ensembl	; transcript_biotype	protein_coding	;
17	StringTie	transcript	26217163	26217807	.	+	.	transcript_id	MSTRG.10621.1	; gene_id	MSTRG.10621	; xloc	XLOC_014290	; class_code	u	; tss_id	TSS22885	;	17	ensembl	transcript	26054779	26120347	.	-	.	gene_id	ENSSSCG00000024692	; gene_version	3	; transcript_id	ENSSSCT00000078543	; transcript_version	1	; gene_name	RRBP1	; gene_source	ensembl	; gene_biotype	protein_coding	; transcript_name	RRBP1-202	; transcript_source	ensembl	; transcript_biotype	protein_coding	;
17	StringTie	transcript	26217163	26217807	.	+	.	transcript_id	MSTRG.10621.1	; gene_id	MSTRG.10621	; xloc	XLOC_014290	; class_code	u	; tss_id	TSS22885	;	17	ensembl	transcript	26054779	26120195	.	-	.	gene_id	ENSSSCG00000024692	; gene_version	3	; transcript_id	ENSSSCT00000064166	; transcript_version	2	; gene_name	RRBP1	; gene_source	ensembl	; gene_biotype	protein_coding	; transcript_name	RRBP1-203	; transcript_source	ensembl	; transcript_biotype	protein_coding	;
17	StringTie	transcript	26217163	26217807	.	+	.	transcript_id	MSTRG.10621.1	; gene_id	MSTRG.10621	; xloc	XLOC_014290	; class_code	u	; tss_id	TSS22885	;	17	ensembl	transcript	26054779	26120195	.	-	.	gene_id	ENSSSCG00000024692	; gene_version	3	; transcript_id	ENSSSCT00000026565	; transcript_version	3	; gene_name	RRBP1	; gene_source	ensembl	; gene_biotype	protein_coding	; transcript_name	RRBP1-204	; transcript_source	ensembl	; transcript_biotype	protein_coding	;
17	StringTie	transcript	46686294	46687865	.	+	.	transcript_id	MSTRG.10944.2	; gene_id	MSTRG.10944	; xloc	XLOC_014495	; class_code	u	; tss_id	TSS23274	;	17	ensembl	transcript	46673560	46686088	.	-	.	gene_id	ENSSSCG00000022714	; gene_version	3	; transcript_id	ENSSSCT00000046335	; transcript_version	2	; gene_name	OSER1	; gene_source	ensembl	; gene_biotype	protein_coding	; transcript_name	OSER1-201	; transcript_source	ensembl	; transcript_biotype	protein_coding	;
17	StringTie	transcript	46686294	46687865	.	+	.	transcript_id	MSTRG.10944.2	; gene_id	MSTRG.10944	; xloc	XLOC_014495	; class_code	u	; tss_id	TSS23274	;	17	ensembl	transcript	46673562	46686071	.	-	.	gene_id	ENSSSCG00000022714	; gene_version	3	; transcript_id	ENSSSCT00000055914	; transcript_version	2	; gene_name	OSER1	; gene_source	ensembl	; gene_biotype	protein_coding	; transcript_name	OSER1-202	; transcript_source	ensembl	; transcript_biotype	protein_coding	;
17	StringTie	transcript	46686294	46687865	.	+	.	transcript_id	MSTRG.10944.2	; gene_id	MSTRG.10944	; xloc	XLOC_014495	; class_code	u	; tss_id	TSS23274	;	17	ensembl	transcript	46673562	46685191	.	-	.	gene_id	ENSSSCG00000022714	; gene_version	3	; transcript_id	ENSSSCT00000025121	; transcript_version	3	; gene_name	OSER1	; gene_source	ensembl	; gene_biotype	protein_coding	; transcript_name	OSER1-203	; transcript_source	ensembl	; transcript_biotype	protein_coding	;
17	StringTie	transcript	46686294	46687865	.	+	.	transcript_id	MSTRG.10944.2	; gene_id	MSTRG.10944	; xloc	XLOC_014495	; class_code	u	; tss_id	TSS23274	;	17	ensembl	transcript	46673979	46686067	.	-	.	gene_id	ENSSSCG00000022714	; gene_version	3	; transcript_id	ENSSSCT00000076225	; transcript_version	1	; gene_name	OSER1	; gene_source	ensembl	; gene_biotype	protein_coding	; transcript_name	OSER1-204	; transcript_source	ensembl	; transcript_biotype	protein_coding	;
17	StringTie	transcript	46686294	46687865	.	+	.	transcript_id	MSTRG.10944.2	; gene_id	MSTRG.10944	; xloc	XLOC_014495	; class_code	u	; tss_id	TSS23274	;	17	ensembl	transcript	46709391	46737580	.	+	.	gene_id	ENSSSCG00000007373	; gene_version	4	; transcript_id	ENSSSCT00000045357	; transcript_version	2	; gene_name	GDAP1L1	; gene_source	ensembl	; gene_biotype	protein_coding	; transcript_name	GDAP1L1-201	; transcript_source	ensembl	; transcript_biotype	protein_coding	;
17	StringTie	transcript	46686294	46687865	.	+	.	transcript_id	MSTRG.10944.2	; gene_id	MSTRG.10944	; xloc	XLOC_014495	; class_code	u	; tss_id	TSS23274	;	17	ensembl	transcript	46709391	46733245	.	+	.	gene_id	ENSSSCG00000007373	; gene_version	4	; transcript_id	ENSSSCT00000008071	; transcript_version	4	; gene_name	GDAP1L1	; gene_source	ensembl	; gene_biotype	protein_coding	; transcript_name	GDAP1L1-202	; transcript_source	ensembl	; transcript_biotype	protein_coding	;
17	StringTie	transcript	46686294	46687865	.	+	.	transcript_id	MSTRG.10944.2	; gene_id	MSTRG.10944	; xloc	XLOC_014495	; class_code	u	; tss_id	TSS23274	;	17	ensembl	transcript	46739188	46745984	.	-	.	gene_id	ENSSSCG00000037912	; gene_version	2	; transcript_id	ENSSSCT00000043963	; transcript_version	2	; gene_name	FITM2	; gene_source	ensembl	; gene_biotype	protein_coding	; transcript_name	FITM2-201	; transcript_source	ensembl	; transcript_biotype	protein_coding	;
17	StringTie	transcript	46686294	46687865	.	+	.	transcript_id	MSTRG.10944.2	; gene_id	MSTRG.10944	; xloc	XLOC_014495	; class_code	u	; tss_id	TSS23274	;	17	ensembl	transcript	46739970	46745984	.	-	.	gene_id	ENSSSCG00000037912	; gene_version	2	; transcript_id	ENSSSCT00000053124	; transcript_version	2	; gene_name	FITM2	; gene_source	ensembl	; gene_biotype	protein_coding	; transcript_name	FITM2-202	; transcript_source	ensembl	; transcript_biotype	protein_coding	;
17	StringTie	transcript	46686294	46687865	.	+	.	transcript_id	MSTRG.10944.2	; gene_id	MSTRG.10944	; xloc	XLOC_014495	; class_code	u	; tss_id	TSS23274	;	17	ensembl	transcript	46767253	46777824	.	+	.	gene_id	ENSSSCG00000007370	; gene_version	4	; transcript_id	ENSSSCT00000008066	; transcript_version	4	; gene_name	R3HDML	; gene_source	ensembl	; gene_biotype	protein_coding	; transcript_name	R3HDML-201	; transcript_source	ensembl	; transcript_biotype	protein_coding	;
17	StringTie	transcript	46686294	46687865	.	+	.	transcript_id	MSTRG.10944.2	; gene_id	MSTRG.10944	; xloc	XLOC_014495	; class_code	u	; tss_id	TSS23274	;	17	ensembl	transcript	46783777	46847500	.	+	.	gene_id	ENSSSCG00000007371	; gene_version	4	; transcript_id	ENSSSCT00000064302	; transcript_version	1	; gene_name	HNF4A	; gene_source	ensembl	; gene_biotype	protein_coding	; transcript_name	HNF4A-201	; transcript_source	ensembl	; transcript_biotype	protein_coding	;
17	StringTie	transcript	365917	418406	.	-	.	transcript_id	MSTRG.10393.2	; gene_id	MSTRG.10393	; xloc	XLOC_014665	; class_code	u	; tss_id	TSS23575	;	17	ensembl	transcript	481527	484859	.	-	.	gene_id	ENSSSCG00000006966	; gene_version	4	; transcript_id	ENSSSCT00000007631	; transcript_version	4	; gene_name	CLDN23	; gene_source	ensembl	; gene_biotype	protein_coding	; transcript_name	CLDN23-201	; transcript_source	ensembl	; transcript_biotype	protein_coding	;
17	StringTie	transcript	15057160	15070378	.	-	.	transcript_id	MSTRG.10534.6	; gene_id	MSTRG.10534	; xloc	XLOC_014757	; class_code	u	; tss_id	TSS23708	;	17	ensembl	transcript	15080587	15137753	.	-	.	gene_id	ENSSSCG00000007052	; gene_version	4	; transcript_id	ENSSSCT00000080807	; transcript_version	1	; gene_name	FERMT1	; gene_source	ensembl	; gene_biotype	protein_coding	; transcript_name	FERMT1-201	; transcript_source	ensembl	; transcript_biotype	protein_coding	;
17	StringTie	transcript	15057160	15070378	.	-	.	transcript_id	MSTRG.10534.6	; gene_id	MSTRG.10534	; xloc	XLOC_014757	; class_code	u	; tss_id	TSS23708	;	17	ensembl	transcript	15080587	15137726	.	-	.	gene_id	ENSSSCG00000007052	; gene_version	4	; transcript_id	ENSSSCT00000007723	; transcript_version	3	; gene_name	FERMT1	; gene_source	ensembl	; gene_biotype	protein_coding	; transcript_name	FERMT1-202	; transcript_source	ensembl	; transcript_biotype	protein_coding	;
17	StringTie	transcript	15057160	15070378	.	-	.	transcript_id	MSTRG.10534.6	; gene_id	MSTRG.10534	; xloc	XLOC_014757	; class_code	u	; tss_id	TSS23708	;	17	ensembl	transcript	14777683	14970100	.	-	.	gene_id	ENSSSCG00000007046	; gene_version	4	; transcript_id	ENSSSCT00000007715	; transcript_version	4	; gene_name	TRMT6	; gene_source	ensembl	; gene_biotype	protein_coding	; transcript_name	TRMT6-201	; transcript_source	ensembl	; transcript_biotype	protein_coding	;
17	StringTie	transcript	25228295	25230213	.	-	.	transcript_id	MSTRG.10609.1	; gene_id	MSTRG.10609	; xloc	XLOC_014787	; class_code	u	; tss_id	TSS23749	;	17	ensembl	transcript	24871985	25186704	.	-	.	gene_id	ENSSSCG00000007080	; gene_version	4	; transcript_id	ENSSSCT00000072885	; transcript_version	1	; gene_name	KIF16B	; gene_source	ensembl	; gene_biotype	protein_coding	; transcript_name	KIF16B-201	; transcript_source	ensembl	; transcript_biotype	protein_coding	;
17	StringTie	transcript	25228295	25230213	.	-	.	transcript_id	MSTRG.10609.1	; gene_id	MSTRG.10609	; xloc	XLOC_014787	; class_code	u	; tss_id	TSS23749	;	17	ensembl	transcript	24882142	25188204	.	-	.	gene_id	ENSSSCG00000007080	; gene_version	4	; transcript_id	ENSSSCT00000053808	; transcript_version	2	; gene_name	KIF16B	; gene_source	ensembl	; gene_biotype	protein_coding	; transcript_name	KIF16B-202	; transcript_source	ensembl	; transcript_biotype	protein_coding	;
17	StringTie	transcript	25228295	25230213	.	-	.	transcript_id	MSTRG.10609.1	; gene_id	MSTRG.10609	; xloc	XLOC_014787	; class_code	u	; tss_id	TSS23749	;	17	ensembl	transcript	24882142	25186703	.	-	.	gene_id	ENSSSCG00000007080	; gene_version	4	; transcript_id	ENSSSCT00000060911	; transcript_version	2	; gene_name	KIF16B	; gene_source	ensembl	; gene_biotype	protein_coding	; transcript_name	KIF16B-203	; transcript_source	ensembl	; transcript_biotype	protein_coding	;
17	StringTie	transcript	25228295	25230213	.	-	.	transcript_id	MSTRG.10609.1	; gene_id	MSTRG.10609	; xloc	XLOC_014787	; class_code	u	; tss_id	TSS23749	;	17	ensembl	transcript	24882146	25169478	.	-	.	gene_id	ENSSSCG00000007080	; gene_version	4	; transcript_id	ENSSSCT00000007751	; transcript_version	4	; gene_name	KIF16B	; gene_source	ensembl	; gene_biotype	protein_coding	; transcript_name	KIF16B-204	; transcript_source	ensembl	; transcript_biotype	protein_coding	;
17	StringTie	transcript	25228295	25230213	.	-	.	transcript_id	MSTRG.10609.1	; gene_id	MSTRG.10609	; xloc	XLOC_014787	; class_code	u	; tss_id	TSS23749	;	17	ensembl	transcript	24882190	25188204	.	-	.	gene_id	ENSSSCG00000007080	; gene_version	4	; transcript_id	ENSSSCT00000059877	; transcript_version	2	; gene_name	KIF16B	; gene_source	ensembl	; gene_biotype	protein_coding	; transcript_name	KIF16B-205	; transcript_source	ensembl	; transcript_biotype	protein_coding	;
17	StringTie	transcript	25228295	25230213	.	-	.	transcript_id	MSTRG.10609.1	; gene_id	MSTRG.10609	; xloc	XLOC_014787	; class_code	u	; tss_id	TSS23749	;	17	ensembl	transcript	24882218	25170057	.	-	.	gene_id	ENSSSCG00000007080	; gene_version	4	; transcript_id	ENSSSCT00000030802	; transcript_version	3	; gene_name	KIF16B	; gene_source	ensembl	; gene_biotype	protein_coding	; transcript_name	KIF16B-206	; transcript_source	ensembl	; transcript_biotype	protein_coding	;
17	StringTie	transcript	25228295	25230213	.	-	.	transcript_id	MSTRG.10609.1	; gene_id	MSTRG.10609	; xloc	XLOC_014787	; class_code	u	; tss_id	TSS23749	;	17	ensembl	transcript	24973546	25186652	.	-	.	gene_id	ENSSSCG00000007080	; gene_version	4	; transcript_id	ENSSSCT00000067554	; transcript_version	1	; gene_name	KIF16B	; gene_source	ensembl	; gene_biotype	protein_coding	; transcript_name	KIF16B-207	; transcript_source	ensembl	; transcript_biotype	protein_coding	;
17	StringTie	transcript	25228295	25230213	.	-	.	transcript_id	MSTRG.10609.1	; gene_id	MSTRG.10609	; xloc	XLOC_014787	; class_code	u	; tss_id	TSS23749	;	17	ensembl	transcript	24973546	25186652	.	-	.	gene_id	ENSSSCG00000007080	; gene_version	4	; transcript_id	ENSSSCT00000072944	; transcript_version	1	; gene_name	KIF16B	; gene_source	ensembl	; gene_biotype	protein_coding	; transcript_name	KIF16B-208	; transcript_source	ensembl	; transcript_biotype	protein_coding	;
17	StringTie	transcript	25228295	25230213	.	-	.	transcript_id	MSTRG.10609.1	; gene_id	MSTRG.10609	; xloc	XLOC_014787	; class_code	u	; tss_id	TSS23749	;	17	ensembl	transcript	24976106	25186694	.	-	.	gene_id	ENSSSCG00000007080	; gene_version	4	; transcript_id	ENSSSCT00000075073	; transcript_version	1	; gene_name	KIF16B	; gene_source	ensembl	; gene_biotype	protein_coding	; transcript_name	KIF16B-209	; transcript_source	ensembl	; transcript_biotype	protein_coding	;
17	StringTie	transcript	25228295	25230213	.	-	.	transcript_id	MSTRG.10609.1	; gene_id	MSTRG.10609	; xloc	XLOC_014787	; class_code	u	; tss_id	TSS23749	;	17	ensembl	transcript	24976108	25186684	.	-	.	gene_id	ENSSSCG00000007080	; gene_version	4	; transcript_id	ENSSSCT00000023772	; transcript_version	3	; gene_name	KIF16B	; gene_source	ensembl	; gene_biotype	protein_coding	; transcript_name	KIF16B-210	; transcript_source	ensembl	; transcript_biotype	protein_coding	;
18	StringTie	transcript	2600022	2603400	.	+	.	transcript_id	MSTRG.11202.1	; gene_id	MSTRG.11202	; xloc	XLOC_015247	; class_code	u	; tss_id	TSS24426	;	18	ensembl	transcript	2545718	2555484	.	+	.	gene_id	ENSSSCG00000016416	; gene_version	4	; transcript_id	ENSSSCT00000017875	; transcript_version	4	; gene_name	SHH	; gene_source	ensembl	; gene_biotype	protein_coding	; transcript_name	SHH-201	; transcript_source	ensembl	; transcript_biotype	protein_coding	;
18	StringTie	transcript	17834482	17842924	.	+	.	transcript_id	MSTRG.11442.3	; gene_id	MSTRG.11442	; xloc	XLOC_015365	; class_code	u	; tss_id	TSS24635	;	18	ensembl	transcript	17504852	17832503	.	-	.	gene_id	ENSSSCG00000016549	; gene_version	4	; transcript_id	ENSSSCT00000060927	; transcript_version	2	; gene_name	MKLN1	; gene_source	ensembl	; gene_biotype	protein_coding	; transcript_name	MKLN1-202	; transcript_source	ensembl	; transcript_biotype	protein_coding	;
18	StringTie	transcript	17834482	17842924	.	+	.	transcript_id	MSTRG.11442.3	; gene_id	MSTRG.11442	; xloc	XLOC_015365	; class_code	u	; tss_id	TSS24635	;	18	ensembl	transcript	17506077	17832496	.	-	.	gene_id	ENSSSCG00000016549	; gene_version	4	; transcript_id	ENSSSCT00000081016	; transcript_version	1	; gene_name	MKLN1	; gene_source	ensembl	; gene_biotype	protein_coding	; transcript_name	MKLN1-204	; transcript_source	ensembl	; transcript_biotype	protein_coding	;
18	StringTie	transcript	20833195	20834421	.	-	.	transcript_id	MSTRG.11499.2	; gene_id	MSTRG.11499	; xloc	XLOC_015767	; class_code	u	; tss_id	TSS25363	;	18	ensembl	transcript	20844784	20881946	.	+	.	gene_id	ENSSSCG00000024157	; gene_version	3	; transcript_id	ENSSSCT00000057018	; transcript_version	2	; gene_name	ZNF800	; gene_source	ensembl	; gene_biotype	protein_coding	; transcript_name	ZNF800-206	; transcript_source	ensembl	; transcript_biotype	protein_coding	;
18	StringTie	transcript	20833195	20834421	.	-	.	transcript_id	MSTRG.11499.2	; gene_id	MSTRG.11499	; xloc	XLOC_015767	; class_code	u	; tss_id	TSS25363	;	18	ensembl	transcript	20834506	20888091	.	+	.	gene_id	ENSSSCG00000024157	; gene_version	3	; transcript_id	ENSSSCT00000025503	; transcript_version	3	; gene_name	ZNF800	; gene_source	ensembl	; gene_biotype	protein_coding	; transcript_name	ZNF800-201	; transcript_source	ensembl	; transcript_biotype	protein_coding	;
18	StringTie	transcript	20833195	20834421	.	-	.	transcript_id	MSTRG.11499.2	; gene_id	MSTRG.11499	; xloc	XLOC_015767	; class_code	u	; tss_id	TSS25363	;	18	ensembl	transcript	20834532	20858307	.	+	.	gene_id	ENSSSCG00000024157	; gene_version	3	; transcript_id	ENSSSCT00000058606	; transcript_version	2	; gene_name	ZNF800	; gene_source	ensembl	; gene_biotype	protein_coding	; transcript_name	ZNF800-202	; transcript_source	ensembl	; transcript_biotype	protein_coding	;
18	StringTie	transcript	20833195	20834421	.	-	.	transcript_id	MSTRG.11499.2	; gene_id	MSTRG.11499	; xloc	XLOC_015767	; class_code	u	; tss_id	TSS25363	;	18	ensembl	transcript	20834958	20855813	.	+	.	gene_id	ENSSSCG00000024157	; gene_version	3	; transcript_id	ENSSSCT00000030524	; transcript_version	3	; gene_name	ZNF800	; gene_source	ensembl	; gene_biotype	protein_coding	; transcript_name	ZNF800-203	; transcript_source	ensembl	; transcript_biotype	protein_coding	;
18	StringTie	transcript	20833195	20834421	.	-	.	transcript_id	MSTRG.11499.2	; gene_id	MSTRG.11499	; xloc	XLOC_015767	; class_code	u	; tss_id	TSS25363	;	18	ensembl	transcript	20835680	20858047	.	+	.	gene_id	ENSSSCG00000024157	; gene_version	3	; transcript_id	ENSSSCT00000050138	; transcript_version	2	; gene_name	ZNF800	; gene_source	ensembl	; gene_biotype	protein_coding	; transcript_name	ZNF800-204	; transcript_source	ensembl	; transcript_biotype	protein_coding	;
18	StringTie	transcript	20833195	20834421	.	-	.	transcript_id	MSTRG.11499.2	; gene_id	MSTRG.11499	; xloc	XLOC_015767	; class_code	u	; tss_id	TSS25363	;	18	ensembl	transcript	20837635	20858047	.	+	.	gene_id	ENSSSCG00000024157	; gene_version	3	; transcript_id	ENSSSCT00000066345	; transcript_version	2	; gene_name	ZNF800	; gene_source	ensembl	; gene_biotype	protein_coding	; transcript_name	ZNF800-205	; transcript_source	ensembl	; transcript_biotype	protein_coding	;
2	StringTie	transcript	6808260	6811918	.	-	.	transcript_id	MSTRG.12079.3	; gene_id	MSTRG.12079	; xloc	XLOC_017564	; class_code	u	; tss_id	TSS28585	;	2	ensembl	transcript	6720219	6733449	.	-	.	gene_id	ENSSSCG00000012984	; gene_version	4	; transcript_id	ENSSSCT00000014194	; transcript_version	4	; gene_name	SCYL1	; gene_source	ensembl	; gene_biotype	protein_coding	; transcript_name	SCYL1-202	; transcript_source	ensembl	; transcript_biotype	protein_coding	;
2	StringTie	transcript	6808260	6811918	.	-	.	transcript_id	MSTRG.12079.3	; gene_id	MSTRG.12079	; xloc	XLOC_017564	; class_code	u	; tss_id	TSS28585	;	2	ensembl	transcript	6720219	6733444	.	-	.	gene_id	ENSSSCG00000012984	; gene_version	4	; transcript_id	ENSSSCT00000068154	; transcript_version	1	; gene_name	SCYL1	; gene_source	ensembl	; gene_biotype	protein_coding	; transcript_name	SCYL1-203	; transcript_source	ensembl	; transcript_biotype	protein_coding	;
2	StringTie	transcript	6808260	6811918	.	-	.	transcript_id	MSTRG.12079.3	; gene_id	MSTRG.12079	; xloc	XLOC_017564	; class_code	u	; tss_id	TSS28585	;	2	ensembl	transcript	6851605	6857872	.	+	.	gene_id	ENSSSCG00000012993	; gene_version	4	; transcript_id	ENSSSCT00000068439	; transcript_version	1	; gene_name	SLC25A45	; gene_source	ensembl	; gene_biotype	protein_coding	; transcript_name	SLC25A45-201	; transcript_source	ensembl	; transcript_biotype	protein_coding	;
2	StringTie	transcript	6808260	6811918	.	-	.	transcript_id	MSTRG.12079.3	; gene_id	MSTRG.12079	; xloc	XLOC_017564	; class_code	u	; tss_id	TSS28585	;	2	ensembl	transcript	6851617	6857880	.	+	.	gene_id	ENSSSCG00000012993	; gene_version	4	; transcript_id	ENSSSCT00000014203	; transcript_version	4	; gene_name	SLC25A45	; gene_source	ensembl	; gene_biotype	protein_coding	; transcript_name	SLC25A45-202	; transcript_source	ensembl	; transcript_biotype	protein_coding	;
2	StringTie	transcript	6808260	6811918	.	-	.	transcript_id	MSTRG.12079.3	; gene_id	MSTRG.12079	; xloc	XLOC_017564	; class_code	u	; tss_id	TSS28585	;	2	ensembl	transcript	6852707	6857880	.	+	.	gene_id	ENSSSCG00000012993	; gene_version	4	; transcript_id	ENSSSCT00000079275	; transcript_version	1	; gene_name	SLC25A45	; gene_source	ensembl	; gene_biotype	protein_coding	; transcript_name	SLC25A45-203	; transcript_source	ensembl	; transcript_biotype	protein_coding	;
2	StringTie	transcript	6808260	6811918	.	-	.	transcript_id	MSTRG.12079.3	; gene_id	MSTRG.12079	; xloc	XLOC_017564	; class_code	u	; tss_id	TSS28585	;	2	ensembl	transcript	6865374	6866789	.	-	.	gene_id	ENSSSCG00000012994	; gene_version	2	; transcript_id	ENSSSCT00000014204	; transcript_version	2	; gene_name	TIGD3	; gene_source	ensembl	; gene_biotype	protein_coding	; transcript_name	TIGD3-201	; transcript_source	ensembl	; transcript_biotype	protein_coding	;
2	StringTie	transcript	6808260	6811918	.	-	.	transcript_id	MSTRG.12079.3	; gene_id	MSTRG.12079	; xloc	XLOC_017564	; class_code	u	; tss_id	TSS28585	;	2	ensembl	transcript	6701340	6720172	.	+	.	gene_id	ENSSSCG00000012985	; gene_version	4	; transcript_id	ENSSSCT00000076710	; transcript_version	1	; gene_name	LTBP3	; gene_source	ensembl	; gene_biotype	protein_coding	; transcript_name	LTBP3-201	; transcript_source	ensembl	; transcript_biotype	protein_coding	;
2	StringTie	transcript	6808260	6811918	.	-	.	transcript_id	MSTRG.12079.3	; gene_id	MSTRG.12079	; xloc	XLOC_017564	; class_code	u	; tss_id	TSS28585	;	2	ensembl	transcript	6701340	6720171	.	+	.	gene_id	ENSSSCG00000012985	; gene_version	4	; transcript_id	ENSSSCT00000041153	; transcript_version	2	; gene_name	LTBP3	; gene_source	ensembl	; gene_biotype	protein_coding	; transcript_name	LTBP3-202	; transcript_source	ensembl	; transcript_biotype	protein_coding	;
2	StringTie	transcript	6808260	6811918	.	-	.	transcript_id	MSTRG.12079.3	; gene_id	MSTRG.12079	; xloc	XLOC_017564	; class_code	u	; tss_id	TSS28585	;	2	ensembl	transcript	6701340	6720153	.	+	.	gene_id	ENSSSCG00000012985	; gene_version	4	; transcript_id	ENSSSCT00000014195	; transcript_version	4	; gene_name	LTBP3	; gene_source	ensembl	; gene_biotype	protein_coding	; transcript_name	LTBP3-203	; transcript_source	ensembl	; transcript_biotype	protein_coding	;
2	StringTie	transcript	6808260	6811918	.	-	.	transcript_id	MSTRG.12079.3	; gene_id	MSTRG.12079	; xloc	XLOC_017564	; class_code	u	; tss_id	TSS28585	;	2	ensembl	transcript	6701340	6720153	.	+	.	gene_id	ENSSSCG00000012985	; gene_version	4	; transcript_id	ENSSSCT00000084819	; transcript_version	1	; gene_name	LTBP3	; gene_source	ensembl	; gene_biotype	protein_coding	; transcript_name	LTBP3-204	; transcript_source	ensembl	; transcript_biotype	protein_coding	;
2	StringTie	transcript	6808260	6811918	.	-	.	transcript_id	MSTRG.12079.3	; gene_id	MSTRG.12079	; xloc	XLOC_017564	; class_code	u	; tss_id	TSS28585	;	2	ensembl	transcript	6716115	6733421	.	-	.	gene_id	ENSSSCG00000012984	; gene_version	4	; transcript_id	ENSSSCT00000065065	; transcript_version	2	; gene_name	SCYL1	; gene_source	ensembl	; gene_biotype	protein_coding	; transcript_name	SCYL1-201	; transcript_source	ensembl	; transcript_biotype	protein_coding	;
2	StringTie	transcript	6808260	6811918	.	-	.	transcript_id	MSTRG.12079.3	; gene_id	MSTRG.12079	; xloc	XLOC_017564	; class_code	u	; tss_id	TSS28585	;	2	ensembl	transcript	6822966	6843978	.	-	.	gene_id	ENSSSCG00000012992	; gene_version	4	; transcript_id	ENSSSCT00000059913	; transcript_version	2	; gene_name	FRMD8	; gene_source	ensembl	; gene_biotype	protein_coding	; transcript_name	FRMD8-201	; transcript_source	ensembl	; transcript_biotype	protein_coding	;
2	StringTie	transcript	6808260	6811918	.	-	.	transcript_id	MSTRG.12079.3	; gene_id	MSTRG.12079	; xloc	XLOC_017564	; class_code	u	; tss_id	TSS28585	;	2	ensembl	transcript	6822966	6843978	.	-	.	gene_id	ENSSSCG00000012992	; gene_version	4	; transcript_id	ENSSSCT00000041032	; transcript_version	2	; gene_name	FRMD8	; gene_source	ensembl	; gene_biotype	protein_coding	; transcript_name	FRMD8-202	; transcript_source	ensembl	; transcript_biotype	protein_coding	;
2	StringTie	transcript	6808260	6811918	.	-	.	transcript_id	MSTRG.12079.3	; gene_id	MSTRG.12079	; xloc	XLOC_017564	; class_code	u	; tss_id	TSS28585	;	2	ensembl	transcript	6822966	6843470	.	-	.	gene_id	ENSSSCG00000012992	; gene_version	4	; transcript_id	ENSSSCT00000014202	; transcript_version	4	; gene_name	FRMD8	; gene_source	ensembl	; gene_biotype	protein_coding	; transcript_name	FRMD8-203	; transcript_source	ensembl	; transcript_biotype	protein_coding	;
2	StringTie	transcript	6808260	6811918	.	-	.	transcript_id	MSTRG.12079.3	; gene_id	MSTRG.12079	; xloc	XLOC_017564	; class_code	u	; tss_id	TSS28585	;	2	ensembl	transcript	6822988	6843978	.	-	.	gene_id	ENSSSCG00000012992	; gene_version	4	; transcript_id	ENSSSCT00000076837	; transcript_version	1	; gene_name	FRMD8	; gene_source	ensembl	; gene_biotype	protein_coding	; transcript_name	FRMD8-204	; transcript_source	ensembl	; transcript_biotype	protein_coding	;
2	StringTie	transcript	6808260	6811918	.	-	.	transcript_id	MSTRG.12079.3	; gene_id	MSTRG.12079	; xloc	XLOC_017564	; class_code	u	; tss_id	TSS28585	;	2	ensembl	transcript	6870331	6886407	.	-	.	gene_id	ENSSSCG00000012995	; gene_version	4	; transcript_id	ENSSSCT00000054785	; transcript_version	2	; gene_name	DPF2	; gene_source	ensembl	; gene_biotype	protein_coding	; transcript_name	DPF2-201	; transcript_source	ensembl	; transcript_biotype	protein_coding	;
2	StringTie	transcript	6808260	6811918	.	-	.	transcript_id	MSTRG.12079.3	; gene_id	MSTRG.12079	; xloc	XLOC_017564	; class_code	u	; tss_id	TSS28585	;	2	ensembl	transcript	6870333	6886467	.	-	.	gene_id	ENSSSCG00000012995	; gene_version	4	; transcript_id	ENSSSCT00000036918	; transcript_version	2	; gene_name	DPF2	; gene_source	ensembl	; gene_biotype	protein_coding	; transcript_name	DPF2-202	; transcript_source	ensembl	; transcript_biotype	protein_coding	;
2	StringTie	transcript	6808260	6811918	.	-	.	transcript_id	MSTRG.12079.3	; gene_id	MSTRG.12079	; xloc	XLOC_017564	; class_code	u	; tss_id	TSS28585	;	2	ensembl	transcript	6895817	6904040	.	-	.	gene_id	ENSSSCG00000012996	; gene_version	4	; transcript_id	ENSSSCT00000014206	; transcript_version	4	; gene_name	CDC42EP2	; gene_source	ensembl	; gene_biotype	protein_coding	; transcript_name	CDC42EP2-201	; transcript_source	ensembl	; transcript_biotype	protein_coding	;
2	StringTie	transcript	6808260	6811918	.	-	.	transcript_id	MSTRG.12079.3	; gene_id	MSTRG.12079	; xloc	XLOC_017564	; class_code	u	; tss_id	TSS28585	;	2	ensembl	transcript	6897497	6903545	.	-	.	gene_id	ENSSSCG00000012996	; gene_version	4	; transcript_id	ENSSSCT00000048416	; transcript_version	2	; gene_name	CDC42EP2	; gene_source	ensembl	; gene_biotype	protein_coding	; transcript_name	CDC42EP2-202	; transcript_source	ensembl	; transcript_biotype	protein_coding	;
3	StringTie	transcript	58097034	58117161	.	+	.	transcript_id	MSTRG.14941.1	; gene_id	MSTRG.14941	; xloc	XLOC_019637	; class_code	u	; tss_id	TSS31884	;	3	ensembl	transcript	58021760	58029760	.	+	.	gene_id	ENSSSCG00000008217	; gene_version	5	; transcript_id	ENSSSCT00000050737	; transcript_version	2	; gene_name	CD8A	; gene_source	ensembl	; gene_biotype	protein_coding	; transcript_name	CD8A-202	; transcript_source	ensembl	; transcript_biotype	protein_coding	;
3	StringTie	transcript	58097034	58117161	.	+	.	transcript_id	MSTRG.14941.1	; gene_id	MSTRG.14941	; xloc	XLOC_019637	; class_code	u	; tss_id	TSS31884	;	3	ensembl	transcript	57968358	58003505	.	+	.	gene_id	ENSSSCG00000008213	; gene_version	5	; transcript_id	ENSSSCT00000034821	; transcript_version	3	; gene_name	CD8B	; gene_source	ensembl	; gene_biotype	protein_coding	; transcript_name	CD8B-202	; transcript_source	ensembl	; transcript_biotype	protein_coding	;
3	StringTie	transcript	58097034	58117161	.	+	.	transcript_id	MSTRG.14941.1	; gene_id	MSTRG.14941	; xloc	XLOC_019637	; class_code	u	; tss_id	TSS31884	;	3	ensembl	transcript	57998891	58029759	.	+	.	gene_id	ENSSSCG00000008217	; gene_version	5	; transcript_id	ENSSSCT00000008998	; transcript_version	4	; gene_name	CD8A	; gene_source	ensembl	; gene_biotype	protein_coding	; transcript_name	CD8A-201	; transcript_source	ensembl	; transcript_biotype	protein_coding	;
3	StringTie	transcript	58097034	58117161	.	+	.	transcript_id	MSTRG.14941.1	; gene_id	MSTRG.14941	; xloc	XLOC_019637	; class_code	u	; tss_id	TSS31884	;	3	ensembl	transcript	58022803	58037130	.	+	.	gene_id	ENSSSCG00000008217	; gene_version	5	; transcript_id	ENSSSCT00000068329	; transcript_version	1	; gene_name	CD8A	; gene_source	ensembl	; gene_biotype	protein_coding	; transcript_name	CD8A-203	; transcript_source	ensembl	; transcript_biotype	protein_coding	;
3	StringTie	transcript	58097034	58117161	.	+	.	transcript_id	MSTRG.14941.1	; gene_id	MSTRG.14941	; xloc	XLOC_019637	; class_code	u	; tss_id	TSS31884	;	3	ensembl	transcript	58161304	58186858	.	+	.	gene_id	ENSSSCG00000008218	; gene_version	4	; transcript_id	ENSSSCT00000009000	; transcript_version	4	; gene_name	RNF103	; gene_source	ensembl	; gene_biotype	protein_coding	; transcript_name	RNF103-201	; transcript_source	ensembl	; transcript_biotype	protein_coding	;
3	StringTie	transcript	58097034	58117161	.	+	.	transcript_id	MSTRG.14941.1	; gene_id	MSTRG.14941	; xloc	XLOC_019637	; class_code	u	; tss_id	TSS31884	;	3	ensembl	transcript	58206921	58279245	.	+	.	gene_id	ENSSSCG00000008222	; gene_version	4	; transcript_id	ENSSSCT00000031530	; transcript_version	3	; gene_name	CHMP3	; gene_source	ensembl	; gene_biotype	protein_coding	; transcript_name	CHMP3-201	; transcript_source	ensembl	; transcript_biotype	protein_coding	;
3	StringTie	transcript	58097034	58117161	.	+	.	transcript_id	MSTRG.14941.1	; gene_id	MSTRG.14941	; xloc	XLOC_019637	; class_code	u	; tss_id	TSS31884	;	3	ensembl	transcript	58207331	58279242	.	+	.	gene_id	ENSSSCG00000008222	; gene_version	4	; transcript_id	ENSSSCT00000071331	; transcript_version	1	; gene_name	CHMP3	; gene_source	ensembl	; gene_biotype	protein_coding	; transcript_name	CHMP3-202	; transcript_source	ensembl	; transcript_biotype	protein_coding	;
3	StringTie	transcript	58097034	58117161	.	+	.	transcript_id	MSTRG.14941.1	; gene_id	MSTRG.14941	; xloc	XLOC_019637	; class_code	u	; tss_id	TSS31884	;	3	ensembl	transcript	58037766	58096721	.	-	.	gene_id	ENSSSCG00000035478	; gene_version	2	; transcript_id	ENSSSCT00000067734	; transcript_version	1	; gene_name	RMND5A	; gene_source	ensembl	; gene_biotype	protein_coding	; transcript_name	RMND5A-201	; transcript_source	ensembl	; transcript_biotype	protein_coding	;
3	StringTie	transcript	58097034	58117161	.	+	.	transcript_id	MSTRG.14941.1	; gene_id	MSTRG.14941	; xloc	XLOC_019637	; class_code	u	; tss_id	TSS31884	;	3	ensembl	transcript	58038028	58096610	.	-	.	gene_id	ENSSSCG00000035478	; gene_version	2	; transcript_id	ENSSSCT00000037359	; transcript_version	2	; gene_name	RMND5A	; gene_source	ensembl	; gene_biotype	protein_coding	; transcript_name	RMND5A-202	; transcript_source	ensembl	; transcript_biotype	protein_coding	;
3	StringTie	transcript	58097034	58117161	.	+	.	transcript_id	MSTRG.14941.1	; gene_id	MSTRG.14941	; xloc	XLOC_019637	; class_code	u	; tss_id	TSS31884	;	3	ensembl	transcript	58038262	58095795	.	-	.	gene_id	ENSSSCG00000035478	; gene_version	2	; transcript_id	ENSSSCT00000046502	; transcript_version	2	; gene_name	RMND5A	; gene_source	ensembl	; gene_biotype	protein_coding	; transcript_name	RMND5A-203	; transcript_source	ensembl	; transcript_biotype	protein_coding	;
3	StringTie	transcript	5268941	5281521	.	-	.	transcript_id	MSTRG.14050.1	; gene_id	MSTRG.14050	; xloc	XLOC_020108	; class_code	u	; tss_id	TSS32759	;	3	ensembl	transcript	5322255	5409178	.	+	.	gene_id	ENSSSCG00000007599	; gene_version	4	; transcript_id	ENSSSCT00000008339	; transcript_version	4	; gene_name	LMTK2	; gene_source	ensembl	; gene_biotype	protein_coding	; transcript_name	LMTK2-201	; transcript_source	ensembl	; transcript_biotype	protein_coding	;
3	StringTie	transcript	31590889	31591726	.	-	.	transcript_id	MSTRG.14527.1	; gene_id	MSTRG.14527	; xloc	XLOC_020372	; class_code	u	; tss_id	TSS33203	;	3	ensembl	transcript	31482353	31570168	.	+	.	gene_id	ENSSSCG00000032381	; gene_version	2	; transcript_id	ENSSSCT00000089929	; transcript_version	1	; gene_name	LITAF	; gene_source	ensembl	; gene_biotype	protein_coding	; transcript_name	LITAF-201	; transcript_source	ensembl	; transcript_biotype	protein_coding	;
3	StringTie	transcript	31590889	31591726	.	-	.	transcript_id	MSTRG.14527.1	; gene_id	MSTRG.14527	; xloc	XLOC_020372	; class_code	u	; tss_id	TSS33203	;	3	ensembl	transcript	31539206	31579082	.	+	.	gene_id	ENSSSCG00000032381	; gene_version	2	; transcript_id	ENSSSCT00000039566	; transcript_version	2	; gene_name	LITAF	; gene_source	ensembl	; gene_biotype	protein_coding	; transcript_name	LITAF-202	; transcript_source	ensembl	; transcript_biotype	protein_coding	;
3	StringTie	transcript	31590889	31591726	.	-	.	transcript_id	MSTRG.14527.1	; gene_id	MSTRG.14527	; xloc	XLOC_020372	; class_code	u	; tss_id	TSS33203	;	3	ensembl	transcript	31539624	31576468	.	+	.	gene_id	ENSSSCG00000032381	; gene_version	2	; transcript_id	ENSSSCT00000045229	; transcript_version	2	; gene_name	LITAF	; gene_source	ensembl	; gene_biotype	protein_coding	; transcript_name	LITAF-203	; transcript_source	ensembl	; transcript_biotype	protein_coding	;
5	StringTie	transcript	14698110	14702919	.	+	.	transcript_id	MSTRG.17394.1	; gene_id	MSTRG.17394	; xloc	XLOC_023448	; class_code	u	; tss_id	TSS38184	;	5	ensembl	transcript	14768429	14806975	.	-	.	gene_id	ENSSSCG00000038181	; gene_version	2	; transcript_id	ENSSSCT00000060508	; transcript_version	2	; gene_name	CCNT1	; gene_source	ensembl	; gene_biotype	protein_coding	; transcript_name	CCNT1-201	; transcript_source	ensembl	; transcript_biotype	protein_coding	;
5	StringTie	transcript	14698110	14702919	.	+	.	transcript_id	MSTRG.17394.1	; gene_id	MSTRG.17394	; xloc	XLOC_023448	; class_code	u	; tss_id	TSS38184	;	5	ensembl	transcript	14773032	14816613	.	-	.	gene_id	ENSSSCG00000038181	; gene_version	2	; transcript_id	ENSSSCT00000075229	; transcript_version	1	; gene_name	CCNT1	; gene_source	ensembl	; gene_biotype	protein_coding	; transcript_name	CCNT1-202	; transcript_source	ensembl	; transcript_biotype	protein_coding	;
5	StringTie	transcript	17427741	17431783	.	+	.	transcript_id	MSTRG.17462.1	; gene_id	MSTRG.17462	; xloc	XLOC_023486	; class_code	u	; tss_id	TSS38257	;	5	ensembl	transcript	17418121	17425624	.	+	.	gene_id	ENSSSCG00000033687	; gene_version	2	; transcript_id	ENSSSCT00000063502	; transcript_version	2	; gene_name	ATG101	; gene_source	ensembl	; gene_biotype	protein_coding	; transcript_name	ATG101-201	; transcript_source	ensembl	; transcript_biotype	protein_coding	;
5	StringTie	transcript	17427741	17431783	.	+	.	transcript_id	MSTRG.17462.1	; gene_id	MSTRG.17462	; xloc	XLOC_023486	; class_code	u	; tss_id	TSS38257	;	5	ensembl	transcript	17314290	17347290	.	+	.	gene_id	ENSSSCG00000000233	; gene_version	5	; transcript_id	ENSSSCT00000071034	; transcript_version	1	; gene_name	ACVR1B	; gene_source	ensembl	; gene_biotype	protein_coding	; transcript_name	ACVR1B-201	; transcript_source	ensembl	; transcript_biotype	protein_coding	;
5	StringTie	transcript	17427741	17431783	.	+	.	transcript_id	MSTRG.17462.1	; gene_id	MSTRG.17462	; xloc	XLOC_023486	; class_code	u	; tss_id	TSS38257	;	5	ensembl	transcript	17314295	17350722	.	+	.	gene_id	ENSSSCG00000000233	; gene_version	5	; transcript_id	ENSSSCT00000000252	; transcript_version	5	; gene_name	ACVR1B	; gene_source	ensembl	; gene_biotype	protein_coding	; transcript_name	ACVR1B-202	; transcript_source	ensembl	; transcript_biotype	protein_coding	;
5	StringTie	transcript	17427741	17431783	.	+	.	transcript_id	MSTRG.17462.1	; gene_id	MSTRG.17462	; xloc	XLOC_023486	; class_code	u	; tss_id	TSS38257	;	5	ensembl	transcript	17329856	17350722	.	+	.	gene_id	ENSSSCG00000000233	; gene_version	5	; transcript_id	ENSSSCT00000068474	; transcript_version	1	; gene_name	ACVR1B	; gene_source	ensembl	; gene_biotype	protein_coding	; transcript_name	ACVR1B-203	; transcript_source	ensembl	; transcript_biotype	protein_coding	;
5	StringTie	transcript	17427741	17431783	.	+	.	transcript_id	MSTRG.17462.1	; gene_id	MSTRG.17462	; xloc	XLOC_023486	; class_code	u	; tss_id	TSS38257	;	5	ensembl	transcript	17357866	17367453	.	+	.	gene_id	ENSSSCG00000000234	; gene_version	4	; transcript_id	ENSSSCT00000000253	; transcript_version	4	; gene_name	TAMALIN	; gene_source	ensembl	; gene_biotype	protein_coding	; transcript_name	TAMALIN-201	; transcript_source	ensembl	; transcript_biotype	protein_coding	;
5	StringTie	transcript	17427741	17431783	.	+	.	transcript_id	MSTRG.17462.1	; gene_id	MSTRG.17462	; xloc	XLOC_023486	; class_code	u	; tss_id	TSS38257	;	5	ensembl	transcript	17362468	17367453	.	+	.	gene_id	ENSSSCG00000000234	; gene_version	4	; transcript_id	ENSSSCT00000088102	; transcript_version	1	; gene_name	TAMALIN	; gene_source	ensembl	; gene_biotype	protein_coding	; transcript_name	TAMALIN-202	; transcript_source	ensembl	; transcript_biotype	protein_coding	;
5	StringTie	transcript	17427741	17431783	.	+	.	transcript_id	MSTRG.17462.1	; gene_id	MSTRG.17462	; xloc	XLOC_023486	; class_code	u	; tss_id	TSS38257	;	5	ensembl	transcript	17385390	17408514	.	+	.	gene_id	ENSSSCG00000031321	; gene_version	2	; transcript_id	ENSSSCT00000059252	; transcript_version	2	; gene_name	NR4A1	; gene_source	ensembl	; gene_biotype	protein_coding	; transcript_name	NR4A1-201	; transcript_source	ensembl	; transcript_biotype	protein_coding	;
5	StringTie	transcript	17427741	17431783	.	+	.	transcript_id	MSTRG.17462.1	; gene_id	MSTRG.17462	; xloc	XLOC_023486	; class_code	u	; tss_id	TSS38257	;	5	ensembl	transcript	17482097	17508513	.	-	.	gene_id	ENSSSCG00000040636	; gene_version	2	; transcript_id	ENSSSCT00000049866	; transcript_version	2	; gene_name	KRT80	; gene_source	ensembl	; gene_biotype	protein_coding	; transcript_name	KRT80-201	; transcript_source	ensembl	; transcript_biotype	protein_coding	;
5	StringTie	transcript	17427741	17431783	.	+	.	transcript_id	MSTRG.17462.1	; gene_id	MSTRG.17462	; xloc	XLOC_023486	; class_code	u	; tss_id	TSS38257	;	5	ensembl	transcript	17482460	17508513	.	-	.	gene_id	ENSSSCG00000040636	; gene_version	2	; transcript_id	ENSSSCT00000046390	; transcript_version	2	; gene_name	KRT80	; gene_source	ensembl	; gene_biotype	protein_coding	; transcript_name	KRT80-202	; transcript_source	ensembl	; transcript_biotype	protein_coding	;
5	StringTie	transcript	57467602	57518008	.	-	.	transcript_id	MSTRG.17917.2	; gene_id	MSTRG.17917	; xloc	XLOC_024549	; class_code	u	; tss_id	TSS40052	;	5	ensembl	transcript	57576811	57598386	.	+	.	gene_id	ENSSSCG00000033337	; gene_version	2	; transcript_id	ENSSSCT00000059811	; transcript_version	2	; gene_name	ARHGDIB	; gene_source	ensembl	; gene_biotype	protein_coding	; transcript_name	ARHGDIB-201	; transcript_source	ensembl	; transcript_biotype	protein_coding	;
5	StringTie	transcript	57467602	57518008	.	-	.	transcript_id	MSTRG.17917.2	; gene_id	MSTRG.17917	; xloc	XLOC_024549	; class_code	u	; tss_id	TSS40052	;	5	ensembl	transcript	57600089	57626628	.	+	.	gene_id	ENSSSCG00000000605	; gene_version	4	; transcript_id	ENSSSCT00000000651	; transcript_version	4	; gene_name	ERP27	; gene_source	ensembl	; gene_biotype	protein_coding	; transcript_name	ERP27-201	; transcript_source	ensembl	; transcript_biotype	protein_coding	;
5	StringTie	transcript	57467602	57518008	.	-	.	transcript_id	MSTRG.17917.2	; gene_id	MSTRG.17917	; xloc	XLOC_024549	; class_code	u	; tss_id	TSS40052	;	5	ensembl	transcript	57349377	57462805	.	+	.	gene_id	ENSSSCG00000000602	; gene_version	4	; transcript_id	ENSSSCT00000000647	; transcript_version	4	; gene_name	RERG	; gene_source	ensembl	; gene_biotype	protein_coding	; transcript_name	RERG-201	; transcript_source	ensembl	; transcript_biotype	protein_coding	;
5	StringTie	transcript	57467602	57518008	.	-	.	transcript_id	MSTRG.17917.2	; gene_id	MSTRG.17917	; xloc	XLOC_024549	; class_code	u	; tss_id	TSS40052	;	5	ensembl	transcript	57349413	57462802	.	+	.	gene_id	ENSSSCG00000000602	; gene_version	4	; transcript_id	ENSSSCT00000060747	; transcript_version	2	; gene_name	RERG	; gene_source	ensembl	; gene_biotype	protein_coding	; transcript_name	RERG-202	; transcript_source	ensembl	; transcript_biotype	protein_coding	;
6	StringTie	transcript	147425988	147427533	.	+	.	transcript_id	MSTRG.20659.7	; gene_id	MSTRG.20659	; xloc	XLOC_026394	; class_code	u	; tss_id	TSS43236	;	6	ensembl	transcript	147429106	147567179	.	+	.	gene_id	ENSSSCG00000003809	; gene_version	5	; transcript_id	ENSSSCT00000045514	; transcript_version	2	; gene_name	JAK1	; gene_source	ensembl	; gene_biotype	protein_coding	; transcript_name	JAK1-201	; transcript_source	ensembl	; transcript_biotype	protein_coding	;
6	StringTie	transcript	52883926	52887281	.	-	.	transcript_id	MSTRG.19357.1	; gene_id	MSTRG.19357	; xloc	XLOC_027076	; class_code	u	; tss_id	TSS44401	;	6	ensembl	transcript	52874828	52877190	.	-	.	gene_id	ENSSSCG00000003109	; gene_version	4	; transcript_id	ENSSSCT00000003448	; transcript_version	4	; gene_name	TMEM160	; gene_source	ensembl	; gene_biotype	protein_coding	; transcript_name	TMEM160-201	; transcript_source	ensembl	; transcript_biotype	protein_coding	;
6	StringTie	transcript	52883926	52887281	.	-	.	transcript_id	MSTRG.19357.1	; gene_id	MSTRG.19357	; xloc	XLOC_027076	; class_code	u	; tss_id	TSS44401	;	6	ensembl	transcript	52856029	52874718	.	+	.	gene_id	ENSSSCG00000003108	; gene_version	4	; transcript_id	ENSSSCT00000003447	; transcript_version	4	; gene_name	NPAS1	; gene_source	ensembl	; gene_biotype	protein_coding	; transcript_name	NPAS1-201	; transcript_source	ensembl	; transcript_biotype	protein_coding	;
6	StringTie	transcript	52883926	52887281	.	-	.	transcript_id	MSTRG.19357.1	; gene_id	MSTRG.19357	; xloc	XLOC_027076	; class_code	u	; tss_id	TSS44401	;	6	ensembl	transcript	52894944	52937631	.	-	.	gene_id	ENSSSCG00000003110	; gene_version	4	; transcript_id	ENSSSCT00000088705	; transcript_version	1	; gene_name	ZC3H4	; gene_source	ensembl	; gene_biotype	protein_coding	; transcript_name	ZC3H4-201	; transcript_source	ensembl	; transcript_biotype	protein_coding	;
6	StringTie	transcript	52883926	52887281	.	-	.	transcript_id	MSTRG.19357.1	; gene_id	MSTRG.19357	; xloc	XLOC_027076	; class_code	u	; tss_id	TSS44401	;	6	ensembl	transcript	52894944	52937631	.	-	.	gene_id	ENSSSCG00000003110	; gene_version	4	; transcript_id	ENSSSCT00000003449	; transcript_version	4	; gene_name	ZC3H4	; gene_source	ensembl	; gene_biotype	protein_coding	; transcript_name	ZC3H4-202	; transcript_source	ensembl	; transcript_biotype	protein_coding	;
6	StringTie	transcript	52883926	52887281	.	-	.	transcript_id	MSTRG.19357.1	; gene_id	MSTRG.19357	; xloc	XLOC_027076	; class_code	u	; tss_id	TSS44401	;	6	ensembl	transcript	52894944	52937631	.	-	.	gene_id	ENSSSCG00000003110	; gene_version	4	; transcript_id	ENSSSCT00000081236	; transcript_version	1	; gene_name	ZC3H4	; gene_source	ensembl	; gene_biotype	protein_coding	; transcript_name	ZC3H4-203	; transcript_source	ensembl	; transcript_biotype	protein_coding	;
6	StringTie	transcript	52883926	52887281	.	-	.	transcript_id	MSTRG.19357.1	; gene_id	MSTRG.19357	; xloc	XLOC_027076	; class_code	u	; tss_id	TSS44401	;	6	ensembl	transcript	52957470	53027138	.	+	.	gene_id	ENSSSCG00000003111	; gene_version	4	; transcript_id	ENSSSCT00000003450	; transcript_version	4	; gene_name	SAE1	; gene_source	ensembl	; gene_biotype	protein_coding	; transcript_name	SAE1-201	; transcript_source	ensembl	; transcript_biotype	protein_coding	;
6	StringTie	transcript	52883926	52887281	.	-	.	transcript_id	MSTRG.19357.1	; gene_id	MSTRG.19357	; xloc	XLOC_027076	; class_code	u	; tss_id	TSS44401	;	6	ensembl	transcript	52957470	53022324	.	+	.	gene_id	ENSSSCG00000003111	; gene_version	4	; transcript_id	ENSSSCT00000083241	; transcript_version	1	; gene_name	SAE1	; gene_source	ensembl	; gene_biotype	protein_coding	; transcript_name	SAE1-202	; transcript_source	ensembl	; transcript_biotype	protein_coding	;
6	StringTie	transcript	52883926	52887281	.	-	.	transcript_id	MSTRG.19357.1	; gene_id	MSTRG.19357	; xloc	XLOC_027076	; class_code	u	; tss_id	TSS44401	;	6	ensembl	transcript	52957475	53027136	.	+	.	gene_id	ENSSSCG00000003111	; gene_version	4	; transcript_id	ENSSSCT00000051264	; transcript_version	2	; gene_name	SAE1	; gene_source	ensembl	; gene_biotype	protein_coding	; transcript_name	SAE1-203	; transcript_source	ensembl	; transcript_biotype	protein_coding	;
6	StringTie	transcript	52883926	52887281	.	-	.	transcript_id	MSTRG.19357.1	; gene_id	MSTRG.19357	; xloc	XLOC_027076	; class_code	u	; tss_id	TSS44401	;	6	ensembl	transcript	52957476	53027134	.	+	.	gene_id	ENSSSCG00000003111	; gene_version	4	; transcript_id	ENSSSCT00000076719	; transcript_version	1	; gene_name	SAE1	; gene_source	ensembl	; gene_biotype	protein_coding	; transcript_name	SAE1-204	; transcript_source	ensembl	; transcript_biotype	protein_coding	;
6	StringTie	transcript	52883926	52887281	.	-	.	transcript_id	MSTRG.19357.1	; gene_id	MSTRG.19357	; xloc	XLOC_027076	; class_code	u	; tss_id	TSS44401	;	6	ensembl	transcript	52957479	53030582	.	+	.	gene_id	ENSSSCG00000003111	; gene_version	4	; transcript_id	ENSSSCT00000069154	; transcript_version	1	; gene_name	SAE1	; gene_source	ensembl	; gene_biotype	protein_coding	; transcript_name	SAE1-205	; transcript_source	ensembl	; transcript_biotype	protein_coding	;
6	StringTie	transcript	52883926	52887281	.	-	.	transcript_id	MSTRG.19357.1	; gene_id	MSTRG.19357	; xloc	XLOC_027076	; class_code	u	; tss_id	TSS44401	;	6	ensembl	transcript	52957535	53027128	.	+	.	gene_id	ENSSSCG00000003111	; gene_version	4	; transcript_id	ENSSSCT00000072881	; transcript_version	1	; gene_name	SAE1	; gene_source	ensembl	; gene_biotype	protein_coding	; transcript_name	SAE1-206	; transcript_source	ensembl	; transcript_biotype	protein_coding	;
6	StringTie	transcript	52883926	52887281	.	-	.	transcript_id	MSTRG.19357.1	; gene_id	MSTRG.19357	; xloc	XLOC_027076	; class_code	u	; tss_id	TSS44401	;	6	ensembl	transcript	52711901	52841288	.	+	.	gene_id	ENSSSCG00000003107	; gene_version	4	; transcript_id	ENSSSCT00000003446	; transcript_version	4	; gene_name	ARHGAP35	; gene_source	ensembl	; gene_biotype	protein_coding	; transcript_name	ARHGAP35-201	; transcript_source	ensembl	; transcript_biotype	protein_coding	;
6	StringTie	transcript	79820354	79831418	.	-	.	transcript_id	MSTRG.19995.1	; gene_id	MSTRG.19995	; xloc	XLOC_027474	; class_code	u	; tss_id	TSS45093	;	6	ensembl	transcript	79744932	79810672	.	-	.	gene_id	ENSSSCG00000024197	; gene_version	3	; transcript_id	ENSSSCT00000003906	; transcript_version	4	; gene_name	USP48	; gene_source	ensembl	; gene_biotype	protein_coding	; transcript_name	USP48-201	; transcript_source	ensembl	; transcript_biotype	protein_coding	;
6	StringTie	transcript	79820354	79831418	.	-	.	transcript_id	MSTRG.19995.1	; gene_id	MSTRG.19995	; xloc	XLOC_027474	; class_code	u	; tss_id	TSS45093	;	6	ensembl	transcript	79744932	79810220	.	-	.	gene_id	ENSSSCG00000024197	; gene_version	3	; transcript_id	ENSSSCT00000089073	; transcript_version	1	; gene_name	USP48	; gene_source	ensembl	; gene_biotype	protein_coding	; transcript_name	USP48-202	; transcript_source	ensembl	; transcript_biotype	protein_coding	;
6	StringTie	transcript	79820354	79831418	.	-	.	transcript_id	MSTRG.19995.1	; gene_id	MSTRG.19995	; xloc	XLOC_027474	; class_code	u	; tss_id	TSS45093	;	6	ensembl	transcript	79744932	79810184	.	-	.	gene_id	ENSSSCG00000024197	; gene_version	3	; transcript_id	ENSSSCT00000090969	; transcript_version	1	; gene_name	USP48	; gene_source	ensembl	; gene_biotype	protein_coding	; transcript_name	USP48-203	; transcript_source	ensembl	; transcript_biotype	protein_coding	;
6	StringTie	transcript	79820354	79831418	.	-	.	transcript_id	MSTRG.19995.1	; gene_id	MSTRG.19995	; xloc	XLOC_027474	; class_code	u	; tss_id	TSS45093	;	6	ensembl	transcript	79744936	79810519	.	-	.	gene_id	ENSSSCG00000024197	; gene_version	3	; transcript_id	ENSSSCT00000026724	; transcript_version	2	; gene_name	USP48	; gene_source	ensembl	; gene_biotype	protein_coding	; transcript_name	USP48-204	; transcript_source	ensembl	; transcript_biotype	protein_coding	;
6	StringTie	transcript	79820354	79831418	.	-	.	transcript_id	MSTRG.19995.1	; gene_id	MSTRG.19995	; xloc	XLOC_027474	; class_code	u	; tss_id	TSS45093	;	6	ensembl	transcript	79838616	79849661	.	+	.	gene_id	ENSSSCG00000050518	; gene_version	1	; transcript_id	ENSSSCT00000077310	; transcript_version	1	; gene_name	LDLRAD2	; gene_source	ensembl	; gene_biotype	protein_coding	; transcript_name	LDLRAD2-201	; transcript_source	ensembl	; transcript_biotype	protein_coding	; projection_parent_transcript	ENST00000543870.1	;
6	StringTie	transcript	79820354	79831418	.	-	.	transcript_id	MSTRG.19995.1	; gene_id	MSTRG.19995	; xloc	XLOC_027474	; class_code	u	; tss_id	TSS45093	;	6	ensembl	transcript	79849687	79858958	.	-	.	gene_id	ENSSSCG00000003514	; gene_version	4	; transcript_id	ENSSSCT00000071379	; transcript_version	1	; gene_name	HSPG2	; gene_source	ensembl	; gene_biotype	protein_coding	; transcript_name	HSPG2-201	; transcript_source	ensembl	; transcript_biotype	protein_coding	;
6	StringTie	transcript	79820354	79831418	.	-	.	transcript_id	MSTRG.19995.1	; gene_id	MSTRG.19995	; xloc	XLOC_027474	; class_code	u	; tss_id	TSS45093	;	6	ensembl	transcript	79849698	79915092	.	-	.	gene_id	ENSSSCG00000003514	; gene_version	4	; transcript_id	ENSSSCT00000082990	; transcript_version	1	; gene_name	HSPG2	; gene_source	ensembl	; gene_biotype	protein_coding	; transcript_name	HSPG2-206	; transcript_source	ensembl	; transcript_biotype	protein_coding	;
6	StringTie	transcript	79820354	79831418	.	-	.	transcript_id	MSTRG.19995.1	; gene_id	MSTRG.19995	; xloc	XLOC_027474	; class_code	u	; tss_id	TSS45093	;	6	ensembl	transcript	79849698	79915092	.	-	.	gene_id	ENSSSCG00000003514	; gene_version	4	; transcript_id	ENSSSCT00000085760	; transcript_version	1	; gene_name	HSPG2	; gene_source	ensembl	; gene_biotype	protein_coding	; transcript_name	HSPG2-207	; transcript_source	ensembl	; transcript_biotype	protein_coding	;
6	StringTie	transcript	79820354	79831418	.	-	.	transcript_id	MSTRG.19995.1	; gene_id	MSTRG.19995	; xloc	XLOC_027474	; class_code	u	; tss_id	TSS45093	;	6	ensembl	transcript	79849698	79958271	.	-	.	gene_id	ENSSSCG00000003514	; gene_version	4	; transcript_id	ENSSSCT00000065822	; transcript_version	2	; gene_name	HSPG2	; gene_source	ensembl	; gene_biotype	protein_coding	; transcript_name	HSPG2-202	; transcript_source	ensembl	; transcript_biotype	protein_coding	;
6	StringTie	transcript	79820354	79831418	.	-	.	transcript_id	MSTRG.19995.1	; gene_id	MSTRG.19995	; xloc	XLOC_027474	; class_code	u	; tss_id	TSS45093	;	6	ensembl	transcript	79849698	79958271	.	-	.	gene_id	ENSSSCG00000003514	; gene_version	4	; transcript_id	ENSSSCT00000064481	; transcript_version	2	; gene_name	HSPG2	; gene_source	ensembl	; gene_biotype	protein_coding	; transcript_name	HSPG2-203	; transcript_source	ensembl	; transcript_biotype	protein_coding	;
6	StringTie	transcript	79820354	79831418	.	-	.	transcript_id	MSTRG.19995.1	; gene_id	MSTRG.19995	; xloc	XLOC_027474	; class_code	u	; tss_id	TSS45093	;	6	ensembl	transcript	79849698	79958271	.	-	.	gene_id	ENSSSCG00000003514	; gene_version	4	; transcript_id	ENSSSCT00000003904	; transcript_version	4	; gene_name	HSPG2	; gene_source	ensembl	; gene_biotype	protein_coding	; transcript_name	HSPG2-204	; transcript_source	ensembl	; transcript_biotype	protein_coding	;
6	StringTie	transcript	79820354	79831418	.	-	.	transcript_id	MSTRG.19995.1	; gene_id	MSTRG.19995	; xloc	XLOC_027474	; class_code	u	; tss_id	TSS45093	;	6	ensembl	transcript	79849698	79958271	.	-	.	gene_id	ENSSSCG00000003514	; gene_version	4	; transcript_id	ENSSSCT00000064564	; transcript_version	2	; gene_name	HSPG2	; gene_source	ensembl	; gene_biotype	protein_coding	; transcript_name	HSPG2-205	; transcript_source	ensembl	; transcript_biotype	protein_coding	;
6	StringTie	transcript	79820354	79831418	.	-	.	transcript_id	MSTRG.19995.1	; gene_id	MSTRG.19995	; xloc	XLOC_027474	; class_code	u	; tss_id	TSS45093	;	6	ensembl	transcript	79664486	79735363	.	-	.	gene_id	ENSSSCG00000022029	; gene_version	3	; transcript_id	ENSSSCT00000064955	; transcript_version	2	; gene_name	RAP1GAP	; gene_source	ensembl	; gene_biotype	protein_coding	; transcript_name	RAP1GAP-205	; transcript_source	ensembl	; transcript_biotype	protein_coding	;
6	StringTie	transcript	79820354	79831418	.	-	.	transcript_id	MSTRG.19995.1	; gene_id	MSTRG.19995	; xloc	XLOC_027474	; class_code	u	; tss_id	TSS45093	;	6	ensembl	transcript	79664488	79735321	.	-	.	gene_id	ENSSSCG00000022029	; gene_version	3	; transcript_id	ENSSSCT00000043234	; transcript_version	2	; gene_name	RAP1GAP	; gene_source	ensembl	; gene_biotype	protein_coding	; transcript_name	RAP1GAP-207	; transcript_source	ensembl	; transcript_biotype	protein_coding	;
6	StringTie	transcript	83003850	83011876	.	-	.	transcript_id	MSTRG.20049.1	; gene_id	MSTRG.20049	; xloc	XLOC_027504	; class_code	u	; tss_id	TSS45145	;	6	ensembl	transcript	82880584	82925305	.	-	.	gene_id	ENSSSCG00000026791	; gene_version	3	; transcript_id	ENSSSCT00000029821	; transcript_version	2	; gene_name	RHCE	; gene_source	ensembl	; gene_biotype	protein_coding	; transcript_name	RHCE-201	; transcript_source	ensembl	; transcript_biotype	protein_coding	;
6	StringTie	transcript	83003850	83011876	.	-	.	transcript_id	MSTRG.20049.1	; gene_id	MSTRG.20049	; xloc	XLOC_027504	; class_code	u	; tss_id	TSS45145	;	6	ensembl	transcript	82880752	82925305	.	-	.	gene_id	ENSSSCG00000026791	; gene_version	3	; transcript_id	ENSSSCT00000077330	; transcript_version	1	; gene_name	RHCE	; gene_source	ensembl	; gene_biotype	protein_coding	; transcript_name	RHCE-202	; transcript_source	ensembl	; transcript_biotype	protein_coding	;
6	StringTie	transcript	83003850	83011876	.	-	.	transcript_id	MSTRG.20049.1	; gene_id	MSTRG.20049	; xloc	XLOC_027504	; class_code	u	; tss_id	TSS45145	;	6	ensembl	transcript	83030701	83054381	.	+	.	gene_id	ENSSSCG00000003549	; gene_version	4	; transcript_id	ENSSSCT00000071367	; transcript_version	1	; gene_name	LDLRAP1	; gene_source	ensembl	; gene_biotype	protein_coding	; transcript_name	LDLRAP1-201	; transcript_source	ensembl	; transcript_biotype	protein_coding	;
6	StringTie	transcript	83003850	83011876	.	-	.	transcript_id	MSTRG.20049.1	; gene_id	MSTRG.20049	; xloc	XLOC_027504	; class_code	u	; tss_id	TSS45145	;	6	ensembl	transcript	83030726	83054376	.	+	.	gene_id	ENSSSCG00000003549	; gene_version	4	; transcript_id	ENSSSCT00000003942	; transcript_version	4	; gene_name	LDLRAP1	; gene_source	ensembl	; gene_biotype	protein_coding	; transcript_name	LDLRAP1-202	; transcript_source	ensembl	; transcript_biotype	protein_coding	;
6	StringTie	transcript	83003850	83011876	.	-	.	transcript_id	MSTRG.20049.1	; gene_id	MSTRG.20049	; xloc	XLOC_027504	; class_code	u	; tss_id	TSS45145	;	6	ensembl	transcript	82933826	82997154	.	+	.	gene_id	ENSSSCG00000030682	; gene_version	3	; transcript_id	ENSSSCT00000029593	; transcript_version	3	; gene_name	MACO1	; gene_source	ensembl	; gene_biotype	protein_coding	; transcript_name	MACO1-201	; transcript_source	ensembl	; transcript_biotype	protein_coding	;
6	StringTie	transcript	83003850	83011876	.	-	.	transcript_id	MSTRG.20049.1	; gene_id	MSTRG.20049	; xloc	XLOC_027504	; class_code	u	; tss_id	TSS45145	;	6	ensembl	transcript	82933826	82997154	.	+	.	gene_id	ENSSSCG00000030682	; gene_version	3	; transcript_id	ENSSSCT00000075821	; transcript_version	1	; gene_name	MACO1	; gene_source	ensembl	; gene_biotype	protein_coding	; transcript_name	MACO1-203	; transcript_source	ensembl	; transcript_biotype	protein_coding	;
6	StringTie	transcript	83003850	83011876	.	-	.	transcript_id	MSTRG.20049.1	; gene_id	MSTRG.20049	; xloc	XLOC_027504	; class_code	u	; tss_id	TSS45145	;	6	ensembl	transcript	82934051	82996456	.	+	.	gene_id	ENSSSCG00000030682	; gene_version	3	; transcript_id	ENSSSCT00000075084	; transcript_version	1	; gene_name	MACO1	; gene_source	ensembl	; gene_biotype	protein_coding	; transcript_name	MACO1-202	; transcript_source	ensembl	; transcript_biotype	protein_coding	;
6	StringTie	transcript	83003850	83011876	.	-	.	transcript_id	MSTRG.20049.1	; gene_id	MSTRG.20049	; xloc	XLOC_027504	; class_code	u	; tss_id	TSS45145	;	6	ensembl	transcript	83089072	83228008	.	+	.	gene_id	ENSSSCG00000023235	; gene_version	3	; transcript_id	ENSSSCT00000086912	; transcript_version	1	; gene_name	MAN1C1	; gene_source	ensembl	; gene_biotype	protein_coding	; transcript_name	MAN1C1-201	; transcript_source	ensembl	; transcript_biotype	protein_coding	;
6	StringTie	transcript	83003850	83011876	.	-	.	transcript_id	MSTRG.20049.1	; gene_id	MSTRG.20049	; xloc	XLOC_027504	; class_code	u	; tss_id	TSS45145	;	6	ensembl	transcript	83089072	83226863	.	+	.	gene_id	ENSSSCG00000023235	; gene_version	3	; transcript_id	ENSSSCT00000067961	; transcript_version	1	; gene_name	MAN1C1	; gene_source	ensembl	; gene_biotype	protein_coding	; transcript_name	MAN1C1-202	; transcript_source	ensembl	; transcript_biotype	protein_coding	;
6	StringTie	transcript	83003850	83011876	.	-	.	transcript_id	MSTRG.20049.1	; gene_id	MSTRG.20049	; xloc	XLOC_027504	; class_code	u	; tss_id	TSS45145	;	6	ensembl	transcript	83089988	83228779	.	+	.	gene_id	ENSSSCG00000023235	; gene_version	3	; transcript_id	ENSSSCT00000026086	; transcript_version	3	; gene_name	MAN1C1	; gene_source	ensembl	; gene_biotype	protein_coding	; transcript_name	MAN1C1-203	; transcript_source	ensembl	; transcript_biotype	protein_coding	;
6	StringTie	transcript	83003850	83011876	.	-	.	transcript_id	MSTRG.20049.1	; gene_id	MSTRG.20049	; xloc	XLOC_027504	; class_code	u	; tss_id	TSS45145	;	6	ensembl	transcript	83089988	83228644	.	+	.	gene_id	ENSSSCG00000023235	; gene_version	3	; transcript_id	ENSSSCT00000067780	; transcript_version	1	; gene_name	MAN1C1	; gene_source	ensembl	; gene_biotype	protein_coding	; transcript_name	MAN1C1-204	; transcript_source	ensembl	; transcript_biotype	protein_coding	;
7	StringTie	transcript	83126737	83131108	.	+	.	transcript_id	MSTRG.22176.2	; gene_id	MSTRG.22176	; xloc	XLOC_029084	; class_code	u	; tss_id	TSS47693	;	7	ensembl	transcript	83076144	83084256	.	-	.	gene_id	ENSSSCG00000002254	; gene_version	4	; transcript_id	ENSSSCT00000002510	; transcript_version	4	; gene_name	NR2F2	; gene_source	ensembl	; gene_biotype	protein_coding	; transcript_name	NR2F2-201	; transcript_source	ensembl	; transcript_biotype	protein_coding	;
7	StringTie	transcript	83126737	83131108	.	+	.	transcript_id	MSTRG.22176.2	; gene_id	MSTRG.22176	; xloc	XLOC_029084	; class_code	u	; tss_id	TSS47693	;	7	ensembl	transcript	83077508	83090536	.	-	.	gene_id	ENSSSCG00000002254	; gene_version	4	; transcript_id	ENSSSCT00000058785	; transcript_version	2	; gene_name	NR2F2	; gene_source	ensembl	; gene_biotype	protein_coding	; transcript_name	NR2F2-202	; transcript_source	ensembl	; transcript_biotype	protein_coding	;
7	StringTie	transcript	21236161	21244694	.	-	.	transcript_id	MSTRG.21269.1	; gene_id	MSTRG.21269	; xloc	XLOC_029478	; class_code	u	; tss_id	TSS48373	;	7	ensembl	transcript	21226552	21232705	.	+	.	gene_id	ENSSSCG00000047716	; gene_version	1	; transcript_id	ENSSSCT00000072305	; transcript_version	1	; gene_name	H2AC12	; gene_source	ensembl	; gene_biotype	protein_coding	; transcript_name	H2AC12-201	; transcript_source	ensembl	; transcript_biotype	protein_coding	;
7	StringTie	transcript	21236161	21244694	.	-	.	transcript_id	MSTRG.21269.1	; gene_id	MSTRG.21269	; xloc	XLOC_029478	; class_code	u	; tss_id	TSS48373	;	7	ensembl	transcript	21219627	21227153	.	-	.	gene_id	ENSSSCG00000037929	; gene_version	2	; transcript_id	ENSSSCT00000055695	; transcript_version	2	; gene_name	H2BC11	; gene_source	ensembl	; gene_biotype	protein_coding	; transcript_name	H2BC11-201	; transcript_source	ensembl	; transcript_biotype	protein_coding	;
7	StringTie	transcript	21236161	21244694	.	-	.	transcript_id	MSTRG.21269.1	; gene_id	MSTRG.21269	; xloc	XLOC_029478	; class_code	u	; tss_id	TSS48373	;	7	ensembl	transcript	21127853	21143387	.	-	.	gene_id	ENSSSCG00000001156	; gene_version	4	; transcript_id	ENSSSCT00000039473	; transcript_version	2	; gene_name	ZNF322	; gene_source	ensembl	; gene_biotype	protein_coding	; transcript_name	ZNF322-201	; transcript_source	ensembl	; transcript_biotype	protein_coding	;
7	StringTie	transcript	21236161	21244694	.	-	.	transcript_id	MSTRG.21269.1	; gene_id	MSTRG.21269	; xloc	XLOC_029478	; class_code	u	; tss_id	TSS48373	;	7	ensembl	transcript	21128043	21143387	.	-	.	gene_id	ENSSSCG00000001156	; gene_version	4	; transcript_id	ENSSSCT00000001254	; transcript_version	4	; gene_name	ZNF322	; gene_source	ensembl	; gene_biotype	protein_coding	; transcript_name	ZNF322-202	; transcript_source	ensembl	; transcript_biotype	protein_coding	;
7	StringTie	transcript	21236161	21244694	.	-	.	transcript_id	MSTRG.21269.1	; gene_id	MSTRG.21269	; xloc	XLOC_029478	; class_code	u	; tss_id	TSS48373	;	7	ensembl	transcript	21276965	21285312	.	+	.	gene_id	ENSSSCG00000025410	; gene_version	3	; transcript_id	ENSSSCT00000049952	; transcript_version	2	; gene_name	PRSS16	; gene_source	ensembl	; gene_biotype	protein_coding	; transcript_name	PRSS16-201	; transcript_source	ensembl	; transcript_biotype	protein_coding	;
7	StringTie	transcript	21236161	21244694	.	-	.	transcript_id	MSTRG.21269.1	; gene_id	MSTRG.21269	; xloc	XLOC_029478	; class_code	u	; tss_id	TSS48373	;	7	ensembl	transcript	21276965	21285312	.	+	.	gene_id	ENSSSCG00000025410	; gene_version	3	; transcript_id	ENSSSCT00000030575	; transcript_version	3	; gene_name	PRSS16	; gene_source	ensembl	; gene_biotype	protein_coding	; transcript_name	PRSS16-202	; transcript_source	ensembl	; transcript_biotype	protein_coding	;
7	StringTie	transcript	35972560	36025798	.	-	.	transcript_id	MSTRG.21535.1	; gene_id	MSTRG.21535	; xloc	XLOC_029652	; class_code	u	; tss_id	TSS48704	;	7	ensembl	transcript	35721651	35914976	.	-	.	gene_id	ENSSSCG00000001597	; gene_version	4	; transcript_id	ENSSSCT00000001777	; transcript_version	4	; gene_name	LRFN2	; gene_source	ensembl	; gene_biotype	protein_coding	; transcript_name	LRFN2-201	; transcript_source	ensembl	; transcript_biotype	protein_coding	;
7	StringTie	transcript	55698101	55706884	.	-	.	transcript_id	MSTRG.21803.3	; gene_id	MSTRG.21803	; xloc	XLOC_029823	; class_code	u	; tss_id	TSS48988	;	7	ensembl	transcript	55794834	55798590	.	-	.	gene_id	ENSSSCG00000001858	; gene_version	4	; transcript_id	ENSSSCT00000002083	; transcript_version	4	; gene_name	CIB1	; gene_source	ensembl	; gene_biotype	protein_coding	; transcript_name	CIB1-201	; transcript_source	ensembl	; transcript_biotype	protein_coding	;
7	StringTie	transcript	55698101	55706884	.	-	.	transcript_id	MSTRG.21803.3	; gene_id	MSTRG.21803	; xloc	XLOC_029823	; class_code	u	; tss_id	TSS48988	;	7	ensembl	transcript	55794834	55797486	.	-	.	gene_id	ENSSSCG00000001858	; gene_version	4	; transcript_id	ENSSSCT00000087191	; transcript_version	1	; gene_name	CIB1	; gene_source	ensembl	; gene_biotype	protein_coding	; transcript_name	CIB1-202	; transcript_source	ensembl	; transcript_biotype	protein_coding	;
7	StringTie	transcript	55698101	55706884	.	-	.	transcript_id	MSTRG.21803.3	; gene_id	MSTRG.21803	; xloc	XLOC_029823	; class_code	u	; tss_id	TSS48988	;	7	ensembl	transcript	55794835	55798571	.	-	.	gene_id	ENSSSCG00000001858	; gene_version	4	; transcript_id	ENSSSCT00000078124	; transcript_version	1	; gene_name	CIB1	; gene_source	ensembl	; gene_biotype	protein_coding	; transcript_name	CIB1-203	; transcript_source	ensembl	; transcript_biotype	protein_coding	;
7	StringTie	transcript	55698101	55706884	.	-	.	transcript_id	MSTRG.21803.3	; gene_id	MSTRG.21803	; xloc	XLOC_029823	; class_code	u	; tss_id	TSS48988	;	7	ensembl	transcript	55794837	55798565	.	-	.	gene_id	ENSSSCG00000001858	; gene_version	4	; transcript_id	ENSSSCT00000066733	; transcript_version	1	; gene_name	CIB1	; gene_source	ensembl	; gene_biotype	protein_coding	; transcript_name	CIB1-204	; transcript_source	ensembl	; transcript_biotype	protein_coding	;
7	StringTie	transcript	55698101	55706884	.	-	.	transcript_id	MSTRG.21803.3	; gene_id	MSTRG.21803	; xloc	XLOC_029823	; class_code	u	; tss_id	TSS48988	;	7	ensembl	transcript	55575336	55652928	.	+	.	gene_id	ENSSSCG00000021361	; gene_version	3	; transcript_id	ENSSSCT00000065985	; transcript_version	2	; gene_name	ZNF710	; gene_source	ensembl	; gene_biotype	protein_coding	; transcript_name	ZNF710-202	; transcript_source	ensembl	; transcript_biotype	protein_coding	;
7	StringTie	transcript	55698101	55706884	.	-	.	transcript_id	MSTRG.21803.3	; gene_id	MSTRG.21803	; xloc	XLOC_029823	; class_code	u	; tss_id	TSS48988	;	7	ensembl	transcript	55576886	55652934	.	+	.	gene_id	ENSSSCG00000021361	; gene_version	3	; transcript_id	ENSSSCT00000038325	; transcript_version	2	; gene_name	ZNF710	; gene_source	ensembl	; gene_biotype	protein_coding	; transcript_name	ZNF710-203	; transcript_source	ensembl	; transcript_biotype	protein_coding	;
7	StringTie	transcript	55698101	55706884	.	-	.	transcript_id	MSTRG.21803.3	; gene_id	MSTRG.21803	; xloc	XLOC_029823	; class_code	u	; tss_id	TSS48988	;	7	ensembl	transcript	55633405	55652934	.	+	.	gene_id	ENSSSCG00000021361	; gene_version	3	; transcript_id	ENSSSCT00000040454	; transcript_version	2	; gene_name	ZNF710	; gene_source	ensembl	; gene_biotype	protein_coding	; transcript_name	ZNF710-204	; transcript_source	ensembl	; transcript_biotype	protein_coding	;
7	StringTie	transcript	55698101	55706884	.	-	.	transcript_id	MSTRG.21803.3	; gene_id	MSTRG.21803	; xloc	XLOC_029823	; class_code	u	; tss_id	TSS48988	;	7	ensembl	transcript	55651606	55681426	.	-	.	gene_id	ENSSSCG00000001852	; gene_version	4	; transcript_id	ENSSSCT00000038437	; transcript_version	2	; gene_name	IDH2	; gene_source	ensembl	; gene_biotype	protein_coding	; transcript_name	IDH2-202	; transcript_source	ensembl	; transcript_biotype	protein_coding	;
7	StringTie	transcript	55698101	55706884	.	-	.	transcript_id	MSTRG.21803.3	; gene_id	MSTRG.21803	; xloc	XLOC_029823	; class_code	u	; tss_id	TSS48988	;	7	ensembl	transcript	55651606	55675540	.	-	.	gene_id	ENSSSCG00000001852	; gene_version	4	; transcript_id	ENSSSCT00000044124	; transcript_version	2	; gene_name	IDH2	; gene_source	ensembl	; gene_biotype	protein_coding	; transcript_name	IDH2-203	; transcript_source	ensembl	; transcript_biotype	protein_coding	;
7	StringTie	transcript	55698101	55706884	.	-	.	transcript_id	MSTRG.21803.3	; gene_id	MSTRG.21803	; xloc	XLOC_029823	; class_code	u	; tss_id	TSS48988	;	7	ensembl	transcript	55654303	55675554	.	-	.	gene_id	ENSSSCG00000001852	; gene_version	4	; transcript_id	ENSSSCT00000002075	; transcript_version	4	; gene_name	IDH2	; gene_source	ensembl	; gene_biotype	protein_coding	; transcript_name	IDH2-201	; transcript_source	ensembl	; transcript_biotype	protein_coding	;
7	StringTie	transcript	55698101	55706884	.	-	.	transcript_id	MSTRG.21803.3	; gene_id	MSTRG.21803	; xloc	XLOC_029823	; class_code	u	; tss_id	TSS48988	;	7	ensembl	transcript	55753097	55793980	.	+	.	gene_id	ENSSSCG00000031719	; gene_version	2	; transcript_id	ENSSSCT00000066243	; transcript_version	2	; gene_name	SEMA4B	; gene_source	ensembl	; gene_biotype	protein_coding	; transcript_name	SEMA4B-201	; transcript_source	ensembl	; transcript_biotype	protein_coding	;
7	StringTie	transcript	55698101	55706884	.	-	.	transcript_id	MSTRG.21803.3	; gene_id	MSTRG.21803	; xloc	XLOC_029823	; class_code	u	; tss_id	TSS48988	;	7	ensembl	transcript	55482387	55652934	.	+	.	gene_id	ENSSSCG00000021361	; gene_version	3	; transcript_id	ENSSSCT00000051280	; transcript_version	2	; gene_name	ZNF710	; gene_source	ensembl	; gene_biotype	protein_coding	; transcript_name	ZNF710-201	; transcript_source	ensembl	; transcript_biotype	protein_coding	;
8	StringTie	transcript	466915	469284	.	+	.	transcript_id	MSTRG.22562.1	; gene_id	MSTRG.22562	; xloc	XLOC_030575	; class_code	u	; tss_id	TSS50023	;	8	ensembl	transcript	447180	451179	.	-	.	gene_id	ENSSSCG00000039488	; gene_version	2	; transcript_id	ENSSSCT00000059974	; transcript_version	2	; gene_name	SPON2	; gene_source	ensembl	; gene_biotype	protein_coding	; transcript_name	SPON2-201	; transcript_source	ensembl	; transcript_biotype	protein_coding	;
8	StringTie	transcript	466915	469284	.	+	.	transcript_id	MSTRG.22562.1	; gene_id	MSTRG.22562	; xloc	XLOC_030575	; class_code	u	; tss_id	TSS50023	;	8	ensembl	transcript	365181	378381	.	+	.	gene_id	ENSSSCG00000036512	; gene_version	2	; transcript_id	ENSSSCT00000089053	; transcript_version	1	; gene_name	FGFRL1	; gene_source	ensembl	; gene_biotype	protein_coding	; transcript_name	FGFRL1-201	; transcript_source	ensembl	; transcript_biotype	protein_coding	;
8	StringTie	transcript	466915	469284	.	+	.	transcript_id	MSTRG.22562.1	; gene_id	MSTRG.22562	; xloc	XLOC_030575	; class_code	u	; tss_id	TSS50023	;	8	ensembl	transcript	365181	378381	.	+	.	gene_id	ENSSSCG00000036512	; gene_version	2	; transcript_id	ENSSSCT00000088607	; transcript_version	1	; gene_name	FGFRL1	; gene_source	ensembl	; gene_biotype	protein_coding	; transcript_name	FGFRL1-202	; transcript_source	ensembl	; transcript_biotype	protein_coding	;
8	StringTie	transcript	466915	469284	.	+	.	transcript_id	MSTRG.22562.1	; gene_id	MSTRG.22562	; xloc	XLOC_030575	; class_code	u	; tss_id	TSS50023	;	8	ensembl	transcript	365710	378325	.	+	.	gene_id	ENSSSCG00000036512	; gene_version	2	; transcript_id	ENSSSCT00000071190	; transcript_version	1	; gene_name	FGFRL1	; gene_source	ensembl	; gene_biotype	protein_coding	; transcript_name	FGFRL1-203	; transcript_source	ensembl	; transcript_biotype	protein_coding	;
8	StringTie	transcript	466915	469284	.	+	.	transcript_id	MSTRG.22562.1	; gene_id	MSTRG.22562	; xloc	XLOC_030575	; class_code	u	; tss_id	TSS50023	;	8	ensembl	transcript	371359	378374	.	+	.	gene_id	ENSSSCG00000036512	; gene_version	2	; transcript_id	ENSSSCT00000059244	; transcript_version	2	; gene_name	FGFRL1	; gene_source	ensembl	; gene_biotype	protein_coding	; transcript_name	FGFRL1-204	; transcript_source	ensembl	; transcript_biotype	protein_coding	;
8	StringTie	transcript	466915	469284	.	+	.	transcript_id	MSTRG.22562.1	; gene_id	MSTRG.22562	; xloc	XLOC_030575	; class_code	u	; tss_id	TSS50023	;	8	ensembl	transcript	475082	495984	.	-	.	gene_id	ENSSSCG00000031302	; gene_version	2	; transcript_id	ENSSSCT00000056455	; transcript_version	2	; gene_name	CTBP1	; gene_source	ensembl	; gene_biotype	protein_coding	; transcript_name	CTBP1-201	; transcript_source	ensembl	; transcript_biotype	protein_coding	;
8	StringTie	transcript	466915	469284	.	+	.	transcript_id	MSTRG.22562.1	; gene_id	MSTRG.22562	; xloc	XLOC_030575	; class_code	u	; tss_id	TSS50023	;	8	ensembl	transcript	475888	494583	.	-	.	gene_id	ENSSSCG00000031302	; gene_version	2	; transcript_id	ENSSSCT00000038177	; transcript_version	2	; gene_name	CTBP1	; gene_source	ensembl	; gene_biotype	protein_coding	; transcript_name	CTBP1-202	; transcript_source	ensembl	; transcript_biotype	protein_coding	;
8	StringTie	transcript	466915	469284	.	+	.	transcript_id	MSTRG.22562.1	; gene_id	MSTRG.22562	; xloc	XLOC_030575	; class_code	u	; tss_id	TSS50023	;	8	ensembl	transcript	543291	572636	.	+	.	gene_id	ENSSSCG00000032304	; gene_version	2	; transcript_id	ENSSSCT00000042592	; transcript_version	2	; gene_name	MAEA	; gene_source	ensembl	; gene_biotype	protein_coding	; transcript_name	MAEA-201	; transcript_source	ensembl	; transcript_biotype	protein_coding	;
8	StringTie	transcript	466915	469284	.	+	.	transcript_id	MSTRG.22562.1	; gene_id	MSTRG.22562	; xloc	XLOC_030575	; class_code	u	; tss_id	TSS50023	;	8	ensembl	transcript	543291	572636	.	+	.	gene_id	ENSSSCG00000032304	; gene_version	2	; transcript_id	ENSSSCT00000082873	; transcript_version	1	; gene_name	MAEA	; gene_source	ensembl	; gene_biotype	protein_coding	; transcript_name	MAEA-202	; transcript_source	ensembl	; transcript_biotype	protein_coding	;
8	StringTie	transcript	466915	469284	.	+	.	transcript_id	MSTRG.22562.1	; gene_id	MSTRG.22562	; xloc	XLOC_030575	; class_code	u	; tss_id	TSS50023	;	8	ensembl	transcript	543291	568428	.	+	.	gene_id	ENSSSCG00000032304	; gene_version	2	; transcript_id	ENSSSCT00000081683	; transcript_version	1	; gene_name	MAEA	; gene_source	ensembl	; gene_biotype	protein_coding	; transcript_name	MAEA-203	; transcript_source	ensembl	; transcript_biotype	protein_coding	;
8	StringTie	transcript	466915	469284	.	+	.	transcript_id	MSTRG.22562.1	; gene_id	MSTRG.22562	; xloc	XLOC_030575	; class_code	u	; tss_id	TSS50023	;	8	ensembl	transcript	543330	568452	.	+	.	gene_id	ENSSSCG00000032304	; gene_version	2	; transcript_id	ENSSSCT00000056477	; transcript_version	2	; gene_name	MAEA	; gene_source	ensembl	; gene_biotype	protein_coding	; transcript_name	MAEA-204	; transcript_source	ensembl	; transcript_biotype	protein_coding	;
8	StringTie	transcript	472569	474371	.	+	.	transcript_id	MSTRG.22563.2	; gene_id	MSTRG.22563	; xloc	XLOC_030576	; class_code	u	; tss_id	TSS50026	;	8	ensembl	transcript	447180	451179	.	-	.	gene_id	ENSSSCG00000039488	; gene_version	2	; transcript_id	ENSSSCT00000059974	; transcript_version	2	; gene_name	SPON2	; gene_source	ensembl	; gene_biotype	protein_coding	; transcript_name	SPON2-201	; transcript_source	ensembl	; transcript_biotype	protein_coding	;
8	StringTie	transcript	472569	474371	.	+	.	transcript_id	MSTRG.22563.2	; gene_id	MSTRG.22563	; xloc	XLOC_030576	; class_code	u	; tss_id	TSS50026	;	8	ensembl	transcript	365181	378381	.	+	.	gene_id	ENSSSCG00000036512	; gene_version	2	; transcript_id	ENSSSCT00000089053	; transcript_version	1	; gene_name	FGFRL1	; gene_source	ensembl	; gene_biotype	protein_coding	; transcript_name	FGFRL1-201	; transcript_source	ensembl	; transcript_biotype	protein_coding	;
8	StringTie	transcript	472569	474371	.	+	.	transcript_id	MSTRG.22563.2	; gene_id	MSTRG.22563	; xloc	XLOC_030576	; class_code	u	; tss_id	TSS50026	;	8	ensembl	transcript	365181	378381	.	+	.	gene_id	ENSSSCG00000036512	; gene_version	2	; transcript_id	ENSSSCT00000088607	; transcript_version	1	; gene_name	FGFRL1	; gene_source	ensembl	; gene_biotype	protein_coding	; transcript_name	FGFRL1-202	; transcript_source	ensembl	; transcript_biotype	protein_coding	;
8	StringTie	transcript	472569	474371	.	+	.	transcript_id	MSTRG.22563.2	; gene_id	MSTRG.22563	; xloc	XLOC_030576	; class_code	u	; tss_id	TSS50026	;	8	ensembl	transcript	365710	378325	.	+	.	gene_id	ENSSSCG00000036512	; gene_version	2	; transcript_id	ENSSSCT00000071190	; transcript_version	1	; gene_name	FGFRL1	; gene_source	ensembl	; gene_biotype	protein_coding	; transcript_name	FGFRL1-203	; transcript_source	ensembl	; transcript_biotype	protein_coding	;
8	StringTie	transcript	472569	474371	.	+	.	transcript_id	MSTRG.22563.2	; gene_id	MSTRG.22563	; xloc	XLOC_030576	; class_code	u	; tss_id	TSS50026	;	8	ensembl	transcript	371359	378374	.	+	.	gene_id	ENSSSCG00000036512	; gene_version	2	; transcript_id	ENSSSCT00000059244	; transcript_version	2	; gene_name	FGFRL1	; gene_source	ensembl	; gene_biotype	protein_coding	; transcript_name	FGFRL1-204	; transcript_source	ensembl	; transcript_biotype	protein_coding	;
8	StringTie	transcript	472569	474371	.	+	.	transcript_id	MSTRG.22563.2	; gene_id	MSTRG.22563	; xloc	XLOC_030576	; class_code	u	; tss_id	TSS50026	;	8	ensembl	transcript	475082	495984	.	-	.	gene_id	ENSSSCG00000031302	; gene_version	2	; transcript_id	ENSSSCT00000056455	; transcript_version	2	; gene_name	CTBP1	; gene_source	ensembl	; gene_biotype	protein_coding	; transcript_name	CTBP1-201	; transcript_source	ensembl	; transcript_biotype	protein_coding	;
8	StringTie	transcript	472569	474371	.	+	.	transcript_id	MSTRG.22563.2	; gene_id	MSTRG.22563	; xloc	XLOC_030576	; class_code	u	; tss_id	TSS50026	;	8	ensembl	transcript	475888	494583	.	-	.	gene_id	ENSSSCG00000031302	; gene_version	2	; transcript_id	ENSSSCT00000038177	; transcript_version	2	; gene_name	CTBP1	; gene_source	ensembl	; gene_biotype	protein_coding	; transcript_name	CTBP1-202	; transcript_source	ensembl	; transcript_biotype	protein_coding	;
8	StringTie	transcript	472569	474371	.	+	.	transcript_id	MSTRG.22563.2	; gene_id	MSTRG.22563	; xloc	XLOC_030576	; class_code	u	; tss_id	TSS50026	;	8	ensembl	transcript	543291	572636	.	+	.	gene_id	ENSSSCG00000032304	; gene_version	2	; transcript_id	ENSSSCT00000042592	; transcript_version	2	; gene_name	MAEA	; gene_source	ensembl	; gene_biotype	protein_coding	; transcript_name	MAEA-201	; transcript_source	ensembl	; transcript_biotype	protein_coding	;
8	StringTie	transcript	472569	474371	.	+	.	transcript_id	MSTRG.22563.2	; gene_id	MSTRG.22563	; xloc	XLOC_030576	; class_code	u	; tss_id	TSS50026	;	8	ensembl	transcript	543291	572636	.	+	.	gene_id	ENSSSCG00000032304	; gene_version	2	; transcript_id	ENSSSCT00000082873	; transcript_version	1	; gene_name	MAEA	; gene_source	ensembl	; gene_biotype	protein_coding	; transcript_name	MAEA-202	; transcript_source	ensembl	; transcript_biotype	protein_coding	;
8	StringTie	transcript	472569	474371	.	+	.	transcript_id	MSTRG.22563.2	; gene_id	MSTRG.22563	; xloc	XLOC_030576	; class_code	u	; tss_id	TSS50026	;	8	ensembl	transcript	543291	568428	.	+	.	gene_id	ENSSSCG00000032304	; gene_version	2	; transcript_id	ENSSSCT00000081683	; transcript_version	1	; gene_name	MAEA	; gene_source	ensembl	; gene_biotype	protein_coding	; transcript_name	MAEA-203	; transcript_source	ensembl	; transcript_biotype	protein_coding	;
8	StringTie	transcript	472569	474371	.	+	.	transcript_id	MSTRG.22563.2	; gene_id	MSTRG.22563	; xloc	XLOC_030576	; class_code	u	; tss_id	TSS50026	;	8	ensembl	transcript	543330	568452	.	+	.	gene_id	ENSSSCG00000032304	; gene_version	2	; transcript_id	ENSSSCT00000056477	; transcript_version	2	; gene_name	MAEA	; gene_source	ensembl	; gene_biotype	protein_coding	; transcript_name	MAEA-204	; transcript_source	ensembl	; transcript_biotype	protein_coding	;
8	StringTie	transcript	472569	474371	.	+	.	transcript_id	MSTRG.22563.2	; gene_id	MSTRG.22563	; xloc	XLOC_030576	; class_code	u	; tss_id	TSS50026	;	8	ensembl	transcript	573421	601944	.	+	.	gene_id	ENSSSCG00000037035	; gene_version	2	; transcript_id	ENSSSCT00000059145	; transcript_version	2	; gene_name	UVSSA	; gene_source	ensembl	; gene_biotype	protein_coding	; transcript_name	UVSSA-201	; transcript_source	ensembl	; transcript_biotype	protein_coding	;
8	StringTie	transcript	472569	474371	.	+	.	transcript_id	MSTRG.22563.2	; gene_id	MSTRG.22563	; xloc	XLOC_030576	; class_code	u	; tss_id	TSS50026	;	8	ensembl	transcript	574304	596807	.	+	.	gene_id	ENSSSCG00000037035	; gene_version	2	; transcript_id	ENSSSCT00000052715	; transcript_version	2	; gene_name	UVSSA	; gene_source	ensembl	; gene_biotype	protein_coding	; transcript_name	UVSSA-202	; transcript_source	ensembl	; transcript_biotype	protein_coding	;
8	StringTie	transcript	28073938	28080153	.	+	.	transcript_id	MSTRG.22756.1	; gene_id	MSTRG.22756	; xloc	XLOC_030688	; class_code	u	; tss_id	TSS50236	;	8	ensembl	transcript	27998499	28073907	.	+	.	gene_id	ENSSSCG00000028471	; gene_version	3	; transcript_id	ENSSSCT00000028675	; transcript_version	3	; gene_name	DTHD1	; gene_source	ensembl	; gene_biotype	protein_coding	; transcript_name	DTHD1-201	; transcript_source	ensembl	; transcript_biotype	protein_coding	;
8	StringTie	transcript	28073938	28080153	.	+	.	transcript_id	MSTRG.22756.1	; gene_id	MSTRG.22756	; xloc	XLOC_030688	; class_code	u	; tss_id	TSS50236	;	8	ensembl	transcript	27998780	28073907	.	+	.	gene_id	ENSSSCG00000028471	; gene_version	3	; transcript_id	ENSSSCT00000091155	; transcript_version	1	; gene_name	DTHD1	; gene_source	ensembl	; gene_biotype	protein_coding	; transcript_name	DTHD1-202	; transcript_source	ensembl	; transcript_biotype	protein_coding	;
8	StringTie	transcript	39471412	39490108	.	-	.	transcript_id	MSTRG.22860.1	; gene_id	MSTRG.22860	; xloc	XLOC_031404	; class_code	u	; tss_id	TSS51491	;	8	ensembl	transcript	39517512	39581727	.	-	.	gene_id	ENSSSCG00000036284	; gene_version	2	; transcript_id	ENSSSCT00000052697	; transcript_version	2	; gene_name	USP46	; gene_source	ensembl	; gene_biotype	protein_coding	; transcript_name	USP46-201	; transcript_source	ensembl	; transcript_biotype	protein_coding	;
8	StringTie	transcript	39471412	39490108	.	-	.	transcript_id	MSTRG.22860.1	; gene_id	MSTRG.22860	; xloc	XLOC_031404	; class_code	u	; tss_id	TSS51491	;	8	ensembl	transcript	39517512	39581634	.	-	.	gene_id	ENSSSCG00000036284	; gene_version	2	; transcript_id	ENSSSCT00000068067	; transcript_version	1	; gene_name	USP46	; gene_source	ensembl	; gene_biotype	protein_coding	; transcript_name	USP46-202	; transcript_source	ensembl	; transcript_biotype	protein_coding	;
8	StringTie	transcript	39471412	39490108	.	-	.	transcript_id	MSTRG.22860.1	; gene_id	MSTRG.22860	; xloc	XLOC_031404	; class_code	u	; tss_id	TSS51491	;	8	ensembl	transcript	39517512	39579058	.	-	.	gene_id	ENSSSCG00000036284	; gene_version	2	; transcript_id	ENSSSCT00000077542	; transcript_version	1	; gene_name	USP46	; gene_source	ensembl	; gene_biotype	protein_coding	; transcript_name	USP46-203	; transcript_source	ensembl	; transcript_biotype	protein_coding	;
9	StringTie	transcript	26043399	26049238	.	+	.	transcript_id	MSTRG.23984.1	; gene_id	MSTRG.23984	; xloc	XLOC_032312	; class_code	u	; tss_id	TSS52768	;	9	ensembl	transcript	26103283	26158759	.	+	.	gene_id	ENSSSCG00000014946	; gene_version	4	; transcript_id	ENSSSCT00000047165	; transcript_version	2	; gene_name	CEP295	; gene_source	ensembl	; gene_biotype	protein_coding	; transcript_name	CEP295-201	; transcript_source	ensembl	; transcript_biotype	protein_coding	;
9	StringTie	transcript	26043399	26049238	.	+	.	transcript_id	MSTRG.23984.1	; gene_id	MSTRG.23984	; xloc	XLOC_032312	; class_code	u	; tss_id	TSS52768	;	9	ensembl	transcript	26103283	26155080	.	+	.	gene_id	ENSSSCG00000014946	; gene_version	4	; transcript_id	ENSSSCT00000016304	; transcript_version	4	; gene_name	CEP295	; gene_source	ensembl	; gene_biotype	protein_coding	; transcript_name	CEP295-202	; transcript_source	ensembl	; transcript_biotype	protein_coding	;
9	StringTie	transcript	26043399	26049238	.	+	.	transcript_id	MSTRG.23984.1	; gene_id	MSTRG.23984	; xloc	XLOC_032312	; class_code	u	; tss_id	TSS52768	;	9	ensembl	transcript	26103283	26155080	.	+	.	gene_id	ENSSSCG00000014946	; gene_version	4	; transcript_id	ENSSSCT00000061483	; transcript_version	2	; gene_name	CEP295	; gene_source	ensembl	; gene_biotype	protein_coding	; transcript_name	CEP295-203	; transcript_source	ensembl	; transcript_biotype	protein_coding	;
9	StringTie	transcript	26043399	26049238	.	+	.	transcript_id	MSTRG.23984.1	; gene_id	MSTRG.23984	; xloc	XLOC_032312	; class_code	u	; tss_id	TSS52768	;	9	ensembl	transcript	26103309	26155065	.	+	.	gene_id	ENSSSCG00000014946	; gene_version	4	; transcript_id	ENSSSCT00000065668	; transcript_version	2	; gene_name	CEP295	; gene_source	ensembl	; gene_biotype	protein_coding	; transcript_name	CEP295-204	; transcript_source	ensembl	; transcript_biotype	protein_coding	;
9	StringTie	transcript	26043399	26049238	.	+	.	transcript_id	MSTRG.23984.1	; gene_id	MSTRG.23984	; xloc	XLOC_032312	; class_code	u	; tss_id	TSS52768	;	9	ensembl	transcript	26108248	26155080	.	+	.	gene_id	ENSSSCG00000014946	; gene_version	4	; transcript_id	ENSSSCT00000054502	; transcript_version	2	; gene_name	CEP295	; gene_source	ensembl	; gene_biotype	protein_coding	; transcript_name	CEP295-205	; transcript_source	ensembl	; transcript_biotype	protein_coding	;
9	StringTie	transcript	26043399	26049238	.	+	.	transcript_id	MSTRG.23984.1	; gene_id	MSTRG.23984	; xloc	XLOC_032312	; class_code	u	; tss_id	TSS52768	;	9	ensembl	transcript	26147149	26167252	.	-	.	gene_id	ENSSSCG00000038682	; gene_version	2	; transcript_id	ENSSSCT00000058838	; transcript_version	2	; gene_name	TAF1D	; gene_source	ensembl	; gene_biotype	protein_coding	; transcript_name	TAF1D-201	; transcript_source	ensembl	; transcript_biotype	protein_coding	;
9	StringTie	transcript	40004981	40036453	.	+	.	transcript_id	MSTRG.24167.3	; gene_id	MSTRG.24167	; xloc	XLOC_032397	; class_code	u	; tss_id	TSS52938	;	9	ensembl	transcript	39864114	39916354	.	+	.	gene_id	ENSSSCG00000015039	; gene_version	4	; transcript_id	ENSSSCT00000016405	; transcript_version	4	; gene_name	BCO2	; gene_source	ensembl	; gene_biotype	protein_coding	; transcript_name	BCO2-201	; transcript_source	ensembl	; transcript_biotype	protein_coding	;
9	StringTie	transcript	40004981	40036453	.	+	.	transcript_id	MSTRG.24167.3	; gene_id	MSTRG.24167	; xloc	XLOC_032397	; class_code	u	; tss_id	TSS52938	;	9	ensembl	transcript	39864114	39915158	.	+	.	gene_id	ENSSSCG00000015039	; gene_version	4	; transcript_id	ENSSSCT00000042138	; transcript_version	2	; gene_name	BCO2	; gene_source	ensembl	; gene_biotype	protein_coding	; transcript_name	BCO2-202	; transcript_source	ensembl	; transcript_biotype	protein_coding	;
9	StringTie	transcript	40004981	40036453	.	+	.	transcript_id	MSTRG.24167.3	; gene_id	MSTRG.24167	; xloc	XLOC_032397	; class_code	u	; tss_id	TSS52938	;	9	ensembl	transcript	39872645	39927801	.	+	.	gene_id	ENSSSCG00000015039	; gene_version	4	; transcript_id	ENSSSCT00000058974	; transcript_version	2	; gene_name	BCO2	; gene_source	ensembl	; gene_biotype	protein_coding	; transcript_name	BCO2-203	; transcript_source	ensembl	; transcript_biotype	protein_coding	;
9	StringTie	transcript	40004981	40036453	.	+	.	transcript_id	MSTRG.24167.3	; gene_id	MSTRG.24167	; xloc	XLOC_032397	; class_code	u	; tss_id	TSS52938	;	9	ensembl	transcript	39872715	39916483	.	+	.	gene_id	ENSSSCG00000015039	; gene_version	4	; transcript_id	ENSSSCT00000061896	; transcript_version	2	; gene_name	BCO2	; gene_source	ensembl	; gene_biotype	protein_coding	; transcript_name	BCO2-204	; transcript_source	ensembl	; transcript_biotype	protein_coding	;
9	StringTie	transcript	40004981	40036453	.	+	.	transcript_id	MSTRG.24167.3	; gene_id	MSTRG.24167	; xloc	XLOC_032397	; class_code	u	; tss_id	TSS52938	;	9	ensembl	transcript	39920273	39928634	.	+	.	gene_id	ENSSSCG00000015040	; gene_version	4	; transcript_id	ENSSSCT00000016406	; transcript_version	4	; gene_name	PTS	; gene_source	ensembl	; gene_biotype	protein_coding	; transcript_name	PTS-201	; transcript_source	ensembl	; transcript_biotype	protein_coding	;
9	StringTie	transcript	40004981	40036453	.	+	.	transcript_id	MSTRG.24167.3	; gene_id	MSTRG.24167	; xloc	XLOC_032397	; class_code	u	; tss_id	TSS52938	;	9	ensembl	transcript	39936372	39949683	.	-	.	gene_id	ENSSSCG00000032149	; gene_version	2	; transcript_id	ENSSSCT00000056422	; transcript_version	2	; gene_name	PLET1	; gene_source	ensembl	; gene_biotype	protein_coding	; transcript_name	PLET1-201	; transcript_source	ensembl	; transcript_biotype	protein_coding	;
