# Supplementary material for: Comprehensive Transcriptome Analysis of Follicles from Two Stages of the Estrus Cycle of Two Breeds Reveals the Roles of Long Intergenic Non-Coding RNAs in Gilts
Source: Biology (Basel). 2022 May 6;11(5):716. doi: 10.3390/biology11050716 (PMC9138455; doi:10.3390/biology11050716)
Supplement: Supplementary file 1 [file biology-11-00716-s001.zip › Supplementary files/Supplementary Table S4.xlsx]

## Sheet: Sheet1
Supplementary Table 4 The lincRNAs that were mapped onto the pig corpus luteum number QTL fragments
chr	start	end	lincRNA	chr	start	end	QTL	ID
1	267121372	267138434	MSTRG.2275.1	1	267010107	267132656	Corpus luteum number	QTL_ID=31830
10	44026041	44026315	MSTRG.2933.1	10	25917876	67676064	Corpus luteum number	QTL_ID=518
13	81950167	81960728	MSTRG.5953.2	13	18268056	206704152	Corpus luteum number	QTL_ID=24285
13	1644049	1677522	MSTRG.5097.1	13	88939	27210688	Corpus luteum number	QTL_ID=493
15	11736204	11739741	MSTRG.8611.1	15	8483355	132040206	Corpus luteum number	QTL_ID=24286
15	84516180	84531165	MSTRG.9218.1	15	53604367	140194479	Corpus luteum number	QTL_ID=519
15	134694581	134695615	MSTRG.9686.2	15	127880313	135791936	Corpus luteum number	QTL_ID=494
17	54212780	54231367	MSTRG.11074.1	17	54212426	54334291	Corpus luteum number	QTL_ID=31905
18	17834482	17842924	MSTRG.11442.3	18	3015245	55632109	Corpus luteum number	QTL_ID=24287
3	58097034	58117161	MSTRG.14941.1	3	4571903	82495610	Corpus luteum number	QTL_ID=515
4	26728793	26751381	MSTRG.15881.1	4	23809394	82084284	Corpus luteum number	QTL_ID=8817
7	10396495	10560352	MSTRG.21086.1	7	10464719	10584379	Corpus luteum number	QTL_ID=31864
7	10396495	10560352	MSTRG.21086.1	7	8014191	92220281	Corpus luteum number	QTL_ID=24284
8	28073938	28080153	MSTRG.22756.1	8	26534249	77429212	Corpus luteum number	QTL_ID=451
8	29838699	29844616	MSTRG.22771.5	8	29785347	34473703	Corpus luteum number	QTL_ID=474
9	40004981	40036453	MSTRG.24167.3	9	39568811	138751051	Corpus luteum number	QTL_ID=517
