# Supplementary material for: Comprehensive Transcriptome Analysis of Follicles from Two Stages of the Estrus Cycle of Two Breeds Reveals the Roles of Long Intergenic Non-Coding RNAs in Gilts
Source: Biology (Basel). 2022 May 6;11(5):716. doi: 10.3390/biology11050716 (PMC9138455; doi:10.3390/biology11050716)
Supplement: Supplementary file 1 [file biology-11-00716-s001.zip › Supplementary files/Supplementary Table S5.xlsx]

## Sheet: LE vs DE
Category	Term	Count	%	PValue	Genes	List Total	Pop Hits	Pop Total	Fold Enrichment	Bonferroni	Benjamini	FDR
GOTERM_CC_DIRECT	GO:0070062~extracellular exosome	66	15.0685	3.98834e-05	GABRB2, CD40, THRB, CD82, FOLH1B, ITGB2, CTSZ, ACTG2, PCLO, CSRP1, SCRN2, CTSH, EFHD1, ACP5, SH3BGRL2, CD37, A4GALT, ARL15, SERPINF2, ACSL4, DUSP26, MMP9, KIF27, FGR, DUSP23, GPRC5A, DDAH1, SPINT1, BPI, DNASE2, HPRT1, RHCG, IL6ST, LTF, RTN4R, C1QA, CRABP2, NDUFB1, LTBP2, SDSL, PBLD, SLC9A3R2, SELENBP1, PARD6B, EPCAM, MAL2, APOE, CCT8, SLC12A2, VAT1, ST14, GALNT3, GDF2, CP, BST1, PM20D2, NFASC, FM…	323	1590	12833	1.6492	0.00988202	0.00993097	0.00977144
GOTERM_MF_DIRECT	GO:0005509~calcium ion binding	27	6.16438	9.60878e-05	FBN2, FBLN7, PCDH10, LTBP2, PKD2L1, PRRG4, THBD, CDH20, SPOCK3, HMCN2, EFHD1, LDLR, GALNT3, S100A2, HPCAL1, VWDE, TC2N, SYT6, NIN, VSNL1, CDHR1, MMP19, ADAM8, PLCH1, EFHB, MATN4, FBN1	272	472	11048	2.32347	0.0327943	0.0333425	0.0333425
GOTERM_CC_DIRECT	GO:0009986~cell surface	18	4.10959	0.000267455	RTN4R, CSF1R, FOLH1B, KCNA1, ITGB2, SERPINF2, TRPV2, PKD2L1, RGMA, THBD, TYROBP, EPCAM, RSPO2, ITGA8, ADAM8, LDLR, FGF10, LTF	323	257	12833	2.78269	0.0644356	0.0332982	0.0327633
GOTERM_CC_DIRECT	GO:0005576~extracellular region	23	5.25114	0.00061389	C1QB, KIRREL3, C1QA, TUFT1, HTRA3, WFIKKN2, C4BPA, PRL, NTS, NGF, BMP6, PRRG4, RS1, C1QTNF7, CCL4, RSPO2, SCG5, ACP5, NPTX1, C1QC, FBN1, MSMB, LTF	323	407	12833	2.24522	0.141789	0.0509529	0.0501343
GOTERM_BP_DIRECT	GO:0048514~blood vessel morphogenesis	4	0.913242	0.000795257	EFNB2, SYK, SERPINF2, FGF10	286	8	11368	19.8741	0.659725	0.500419	0.500419
GOTERM_MF_DIRECT	GO:0016805~dipeptidase activity	4	0.913242	0.00109879	PM20D2, FOLH1B, SCRN2, DPEP3	272	9	11048	18.0523	0.317157	0.19064	0.19064
GOTERM_BP_DIRECT	GO:0045669~positive regulation of osteoblast differentiation	6	1.36986	0.00127589	FBN2, GDF2, ID4, IL6ST, BMP6, LTF	286	33	11368	7.22695	0.822704	0.500419	0.500419
KEGG_PATHWAY	ssc04610:Complement and coagulation cascades	8	1.82648	0.00139622	C1QB, THBD, C1QA, SERPINF2, BDKRB2, C4BPA, C1QC	165	72	7001	4.71448	0.262573	0.305772	0.305772
GOTERM_BP_DIRECT	GO:0007229~integrin-mediated signaling pathway	7	1.59817	0.00148154	FGR, FCER1G, TYROBP, SYK, ITGB2, ITGA8, FERMT3	286	50	11368	5.56476	0.865874	0.500419	0.500419
GOTERM_CC_DIRECT	GO:0005615~extracellular space	34	7.76256	0.00155556	CCL14, CTSZ, LPL, LTBP2, SEMA3E, DBH, PRL, SELENBP1, SRPX2, CCL5, CCL4, AGR2, CTSH, ARSG, PLTP, WNT2, LGI1, ANGPT4, SERPINA3-2, SERPINF2, GDF2, INHBB, C1QL4, MMP9, BMP6, LOX, SPINT1, KIT, BPI, ZP3, LTF, FGF10, FBN1	323	762	12833	1.77276	0.32134	0.0968335	0.0952779
GOTERM_BP_DIRECT	GO:0007159~leukocyte cell-cell adhesion	4	0.913242	0.0016417	SYK, CCL5, ITGB2, FERMT3	286	10	11368	15.8993	0.892076	0.500419	0.500419
GOTERM_BP_DIRECT	GO:0002283~neutrophil activation involved in immune response	3	0.684932	0.00184793	FCER1G, TYROBP, SYK	286	3	11368	39.7483	0.918427	0.500419	0.500419
GOTERM_BP_DIRECT	GO:0030593~neutrophil chemotaxis	6	1.36986	0.00306707	FCER1G, CSF3R, SYK, CCL5, ITGB2, CCL4	286	40	11368	5.96224	0.984428	0.692135	0.692135
GOTERM_CC_DIRECT	GO:0001527~microfibril	3	0.684932	0.00364202	MFAP5, FBN2, FBN1	323	4	12833	29.798	0.596879	0.181372	0.178459
KEGG_PATHWAY	ssc04380:Osteoclast differentiation	10	2.28311	0.00388363	CSF1R, SPI1, TYROBP, GP91-PHOX, SYK, NCF1, ACP5, CYBA, MAP3K14, PIK3R5	165	133	7001	3.19025	0.571849	0.425257	0.425257
GOTERM_BP_DIRECT	GO:0006811~ion transport	4	0.913242	0.00462297	GP91-PHOX, SLC11A1, ACP5, LTF	286	14	11368	11.3566	0.998124	0.894215	0.894215
GOTERM_MF_DIRECT	GO:0005507~copper ion binding	6	1.36986	0.00469031	LOX, DBH, ATP7A, CP, PRND, METTL17	272	45	11048	5.41569	0.804338	0.542513	0.542513
GOTERM_BP_DIRECT	GO:0055072~iron ion homeostasis	4	0.913242	0.00567262	SLC11A1, ACP5, HMOX1, LTF	286	15	11368	10.5995	0.999551	0.960091	0.960091
KEGG_PATHWAY	ssc05133:Pertussis	7	1.59817	0.00703421	C1QB, C1QA, ITGB2, C4BPA, CD14, C1QC	165	73	7001	4.06866	0.785378	0.513497	0.513497
GOTERM_BP_DIRECT	GO:0007169~transmembrane receptor protein tyrosine kinase signaling pathway	6	1.36986	0.00740571	FGR, CSF1R, DOK2, SYK, NGF, FRK	286	49	11368	4.86713	0.999958	0.991686	0.991686
GOTERM_CC_DIRECT	GO:0031012~extracellular matrix	8	1.82648	0.00740725	FBN2, MMP19, LTBP2, APOE, ZP3, ZP2, MMP9, FGF10	323	90	12833	3.53161	0.842962	0.296035	0.291279
GOTERM_BP_DIRECT	GO:0006954~inflammatory response	12	2.73973	0.00746719	CD40, GP91-PHOX, SYK, CCL5, SCN9A, CCL4, KIT, PLP1, BDKRB2, CD14, TLR5, BMP6	286	187	11368	2.55069	0.999961	0.991686	0.991686
GOTERM_CC_DIRECT	GO:0005887~integral component of plasma membrane	29	6.621	0.00832226	RTN4R, STEAP3, CD40, CD82, SLC22A2, AQP8, FOLH1B, BEST1, THBD, GALR2, EPCAM, CD37, PLXNC1, ATP7A, SLC18A1, KCNJ3, FCER1G, ABCA4, KCNK13, TRPV2, SYT13, ADRA2B, SLC7A4, SLC8A3, TRPV4, CDHR1, ADAM8, RHCG, TLR5	323	690	12833	1.66984	0.875184	0.296035	0.291279
GOTERM_MF_DIRECT	GO:0016175~superoxide-generating NADPH oxidase activity	3	0.684932	0.00842457	GP91-PHOX, NCF1, CYBA	272	6	11048	20.3088	0.946907	0.730831	0.730831
GOTERM_BP_DIRECT	GO:0071404~cellular response to low-density lipoprotein particle stimulus	3	0.684932	0.00878895	FCER1G, SYK, ITGB2	286	6	11368	19.8741	0.999994	0.991686	0.991686
GOTERM_BP_DIRECT	GO:0033089~positive regulation of T cell differentiation in thymus	3	0.684932	0.00878895	VNN1, ADAM8, IL7R	286	6	11368	19.8741	0.999994	0.991686	0.991686
GOTERM_BP_DIRECT	GO:0008283~cell proliferation	8	1.82648	0.0103294	CSF1R, PRKDC, GMNC, RASGRP4, FAM83B, GLI2, FAM83A, E2F8	286	96	11368	3.31235	0.999999	1	1
GOTERM_MF_DIRECT	GO:0050661~NADP binding	4	0.913242	0.0105732	DPYD, FMO1, HMGCR, GAPDH	272	19	11048	8.55108	0.974989	0.733778	0.733778
GOTERM_BP_DIRECT	GO:0048015~phosphatidylinositol-mediated signaling	4	0.913242	0.0112204	CSF1R, PLCH1, ZP3, OGT	286	19	11368	8.36805	1	1	1
GOTERM_BP_DIRECT	GO:0043306~positive regulation of mast cell degranulation	3	0.684932	0.012102	FGR, FCER1G, SYK	286	7	11368	17.035	1	1	1
GOTERM_CC_DIRECT	GO:0043020~NADPH oxidase complex	3	0.684932	0.0121256	GP91-PHOX, NCF1, CYBA	323	7	12833	17.0274	0.952056	0.377408	0.371345
GOTERM_CC_DIRECT	GO:0072562~blood microparticle	6	1.36986	0.0149235	SERPINF2, C4BPA, APOE, CP, ACTG2, C1QC	323	58	12833	4.11007	0.97634	0.412884	0.406251
GOTERM_BP_DIRECT	GO:0008360~regulation of cell shape	7	1.59817	0.0150439	FGR, CSF1R, FMNL1, KIT, CDC42EP2, CDC42EP1, SEMA3E	286	80	11368	3.47797	1	1	1
GOTERM_BP_DIRECT	GO:0042554~superoxide anion generation	3	0.684932	0.0158709	GP91-PHOX, NCF1, CYBA	286	8	11368	14.9056	1	1	1
KEGG_PATHWAY	ssc04514:Cell adhesion molecules (CAMs)	9	2.05479	0.0187939	OCLN, CD40, NFASC, SELL, NRXN1, CLDN8, ITGB2, NRXN3, ITGA8	165	143	7001	2.67044	0.984014	1	1
GOTERM_BP_DIRECT	GO:0045603~positive regulation of endothelial cell differentiation	3	0.684932	0.0200709	ATOH8, GDF2, BMP6	286	9	11368	13.2494	1	1	1
GOTERM_BP_DIRECT	GO:0043922~negative regulation by host of viral transcription	3	0.684932	0.0200709	CCL5, CCL4, HMOX1	286	9	11368	13.2494	1	1	1
GOTERM_CC_DIRECT	GO:0005771~multivesicular body	3	0.684932	0.020109	STEAP3, ZP3, ZP2	323	9	12833	13.2436	0.993643	0.500713	0.492669
GOTERM_BP_DIRECT	GO:0071456~cellular response to hypoxia	5	1.14155	0.0221788	SLC8A3, ANGPT4, HMOX1, ADAM8, PRL	286	43	11368	4.62189	1	1	1
GOTERM_CC_DIRECT	GO:0005581~collagen trimer	5	1.14155	0.0222681	C1QB, C1QA, LOX, C1QTNF7, C1QC	323	43	12833	4.61984	0.996329	0.504069	0.495971
GOTERM_BP_DIRECT	GO:0042511~positive regulation of tyrosine phosphorylation of Stat1 protein	3	0.684932	0.0246782	CD40, KIT, IL6ST	286	10	11368	11.9245	1	1	1
GOTERM_MF_DIRECT	GO:0004252~serine-type endopeptidase activity	8	1.82648	0.0249756	PREPL, ST14, HTRA3, MMP19, CTSH, MMP9, PRSS12, LTF	272	117	11048	2.77728	0.999846	1	1
GOTERM_BP_DIRECT	GO:0045944~positive regulation of transcription from RNA polymerase II promoter	19	4.3379	0.0262407	TOP2A, CD40, THRB, PRKDC, SERPINF2, GDF2, MOSPD1, LDB2, BMP6, PHOX2A, GALR2, EPCAM, ID4, ZFPM2, OGT, WNT2, E2F7, FGF10, E2F8	286	436	11368	1.73215	1	1	1
GOTERM_CC_DIRECT	GO:0005886~plasma membrane	61	13.9269	0.0264958	GABRB2, TES, FOLH1B, PKD2L1, ARRB2, GRPR, ADORA3, SCN9A, BDKRB2, PRND, PRKG1, GPSM3, KIRREL3, GPR37, SLC30A8, HMGCS1, TC2N, PRSS12, RGMA, GPRC5A, SPINT1, CLDN8, KIT, CDC42EP2, PKP2, CDC42EP1, PTPRCAP, ZP3, ZP2, ZP4, CSF1R, PCDH10, LPL, PIK3R5, EFNB2, SLC9A3R2, NEU3, PARD6B, CDH20, EPCAM, HMOX1, APOE, CD14, LDLR, WNT2, GABRA2, PLCL1, SYT13, EFR3B, SYT6, IL22RA1, BST1, NFASC, FMNL1, VNN1, SYT11, TR…	323	1877	12833	1.29119	0.998752	0.511784	0.503563
GOTERM_CC_DIRECT	GO:0005578~proteinaceous extracellular matrix	9	2.05479	0.0267196	FBN2, LOX, PTPRZ1, SPOCK3, ZP3, ZP2, WNT2, ZP4, FBN1	323	142	12833	2.51814	0.998822	0.511784	0.503563
GOTERM_MF_DIRECT	GO:0043325~phosphatidylinositol-3,4-bisphosphate binding	3	0.684932	0.0284911	RS1, NCF1, MYO1G	272	11	11048	11.0775	0.999956	1	1
GOTERM_BP_DIRECT	GO:0060707~trophoblast giant cell differentiation	3	0.684932	0.0296698	MDFI, E2F7, E2F8	286	11	11368	10.8404	1	1	1
GOTERM_BP_DIRECT	GO:0010875~positive regulation of cholesterol efflux	3	0.684932	0.0296698	APOE, PLTP	286	11	11368	10.8404	1	1	1
GOTERM_MF_DIRECT	GO:0005262~calcium channel activity	4	0.913242	0.030423	TRPM1, TRPV4, TRPV2, PKD2L1	272	28	11048	5.80252	0.999978	1	1
GOTERM_MF_DIRECT	GO:0004871~signal transducer activity	7	1.59817	0.0305111	GNA15, PLCL1, HMOX1, PLCH1, ZP3, SH2B2, ZP4	272	96	11048	2.9617	0.999979	1	1
GOTERM_BP_DIRECT	GO:0030154~cell differentiation	8	1.82648	0.0324782	FGR, SPI1, SYK, ATOH8, MAEL, AGR2, ZFPM2, FRK	286	121	11368	2.62798	1	1	1
GOTERM_MF_DIRECT	GO:0004896~cytokine receptor activity	4	0.913242	0.0333348	IL22RA1, CSF3R, IL7R, IL6ST	272	29	11048	5.60243	0.999992	1	1
GOTERM_BP_DIRECT	GO:0007411~axon guidance	6	1.36986	0.0342617	EFNB2, LGI1, CSF1R, TTC8, NFASC, GLI2	286	72	11368	3.31235	1	1	1
GOTERM_CC_DIRECT	GO:0030141~secretory granule	4	0.913242	0.0353344	SLC30A8, SCG5, ZP3, ZP2	323	29	12833	5.48009	0.999871	0.628448	0.618352
KEGG_PATHWAY	ssc04640:Hematopoietic cell lineage	6	1.36986	0.0390755	CSF1R, CSF3R, KIT, CD37, CD14, IL7R	165	80	7001	3.18227	0.999832	1	1
GOTERM_CC_DIRECT	GO:0016323~basolateral plasma membrane	6	1.36986	0.0400032	EPCAM, CLDN8, ATP7A, RHCG, LDLR, BEST1	323	75	12833	3.17845	0.999962	0.664053	0.653386
GOTERM_BP_DIRECT	GO:0002040~sprouting angiogenesis	3	0.684932	0.040719	SEMA3E, E2F7, E2F8	286	13	11368	9.17267	1	1	1
KEGG_PATHWAY	ssc05020:Prion diseases	4	0.913242	0.0412115	C1QB, C1QA, CCL5, C1QC	165	33	7001	5.14307	0.999896	1	1
GOTERM_BP_DIRECT	GO:0060326~cell chemotaxis	5	1.14155	0.0434191	CCL14, CCL5, CCL4, KIT, ARRB2	286	53	11368	3.74984	1	1	1
GOTERM_MF_DIRECT	GO:0004435~phosphatidylinositol phospholipase C activity	3	0.684932	0.044926	CCL5, PLCL1, PLCH1	272	14	11048	8.70378	1	1	1
GOTERM_MF_DIRECT	GO:0005547~phosphatidylinositol-3,4,5-trisphosphate binding	3	0.684932	0.044926	RS1, OGT, MYO1G	272	14	11048	8.70378	1	1	1
GOTERM_CC_DIRECT	GO:0045335~phagocytic vesicle	4	0.913242	0.0454193	FMNL1, RAB20, GP91-PHOX, PLD4	323	32	12833	4.96633	0.999991	0.706838	0.695483
GOTERM_MF_DIRECT	GO:0004715~non-membrane spanning protein tyrosine kinase activity	4	0.913242	0.0463654	FGR, HCK, SYK, FRK	272	33	11048	4.92335	1	1	1
GOTERM_BP_DIRECT	GO:0043392~negative regulation of DNA binding	3	0.684932	0.046735	HAND2, WFIKKN2, MDFI	286	14	11368	8.51748	1	1	1
KEGG_PATHWAY	ssc04080:Neuroactive ligand-receptor interaction	12	2.73973	0.0484544	GABRA2, GABRB2, P2RY11, THRB, GALR2, ADORA3, BDKRB2, LPAR3, PRL, GRPR, ADRA2B, RXFP1	165	267	7001	1.90698	0.99998	1	1
GOTERM_MF_DIRECT	GO:0032190~acrosin binding	2	0.456621	0.0484591	ZP3, ZP4	272	2	11048	40.6176	1	1	1
GOTERM_BP_DIRECT	GO:0043547~positive regulation of GTPase activity	5	1.14155	0.0486737	RTN4R, CD40, CCL5, CCL4, GRHL3	286	55	11368	3.61348	1	1	1
GOTERM_BP_DIRECT	GO:1900122~positive regulation of receptor binding	2	0.456621	0.0495144	PLCL1, MMP9	286	2	11368	39.7483	1	1	1
GOTERM_BP_DIRECT	GO:0070634~transepithelial ammonium transport	2	0.456621	0.0495144	SLC12A2, RHCG	286	2	11368	39.7483	1	1	1
GOTERM_BP_DIRECT	GO:0002554~serotonin secretion by platelet	2	0.456621	0.0495144	FCER1G, SYK	286	2	11368	39.7483	1	1	1
GOTERM_BP_DIRECT	GO:0032877~positive regulation of DNA endoreduplication	2	0.456621	0.0495144	E2F7, E2F8	286	2	11368	39.7483	1	1	1
GOTERM_BP_DIRECT	GO:0023041~neuronal signal transduction	2	0.456621	0.0495144	RTN4R, P2RY11	286	2	11368	39.7483	1	1	1
GOTERM_BP_DIRECT	GO:0090287~regulation of cellular response to growth factor stimulus	2	0.456621	0.0495144	FBN2, FBN1	286	2	11368	39.7483	1	1	1
GOTERM_BP_DIRECT	GO:0042159~lipoprotein catabolic process	2	0.456621	0.0495144	APOE, LDLR	286	2	11368	39.7483	1	1	1
GOTERM_BP_DIRECT	GO:0060513~prostatic bud formation	2	0.456621	0.0495144	GLI2, FGF10	286	2	11368	39.7483	1	1	1
GOTERM_BP_DIRECT	GO:0045964~positive regulation of dopamine metabolic process	2	0.456621	0.0495144	GPR37, HPRT1	286	2	11368	39.7483	1	1	1
GOTERM_MF_DIRECT	GO:0008201~heparin binding	6	1.36986	0.0507673	RSPO2, LPL, APOE, FBN1, FGF10, LTF	272	82	11048	2.97202	1	1	1
GOTERM_CC_DIRECT	GO:0016020~membrane	26	5.93607	0.0516998	PRKDC, ITGB2, PKD2L1, TTK, TFCP2L1, KIF11, RASGRP4, GLI2, PIK3R5, SLC9A3R2, NEU3, PSTPIP1, CCNB1, PCLO, FAM83B, MPP1, HPCAL1, ACSL4, CENPE, TTC8, VSNL1, SYT11, HNRNPH1, PLCH1, PRR11, FERMT3	323	707	12833	1.4611	0.999998	0.75725	0.745085
KEGG_PATHWAY	ssc04670:Leukocyte transendothelial migration	7	1.59817	0.0525539	OCLN, NCF1, CLDN8, ITGB2, CYBA, MMP9, PIK3R5	165	115	7001	2.58271	0.999992	1	1
KEGG_PATHWAY	ssc04142:Lysosome	7	1.59817	0.0562723	SLC11A1, CTSZ, ACP5, CTSH, DNASE2, ARSG, LGMN	165	117	7001	2.53857	0.999997	1	1
GOTERM_BP_DIRECT	GO:0050729~positive regulation of inflammatory response	4	0.913242	0.0566197	CCL5, CCL4, ZP3, LDLR	286	35	11368	4.54266	1	1	1
GOTERM_BP_DIRECT	GO:0055114~oxidation-reduction process	8	1.82648	0.0568482	GP91-PHOX, LOX, NCF1, DPYD, CYBA, HMGCR, PTGR1, GAPDH	286	137	11368	2.32107	1	1	1
GOTERM_BP_DIRECT	GO:0048661~positive regulation of smooth muscle cell proliferation	3	0.684932	0.0596521	CCL5, SERPINF2, HMOX1	286	16	11368	7.4528	1	1	1
GOTERM_BP_DIRECT	GO:0055010~ventricular cardiac muscle tissue morphogenesis	3	0.684932	0.0596521	COL11A1, PKP2, TNNI1	286	16	11368	7.4528	1	1	1
GOTERM_CC_DIRECT	GO:0031225~anchored component of membrane	3	0.684932	0.0597547	VNN1, LPL, DPEP3	323	16	12833	7.4495	1	0.826607	0.813328
GOTERM_BP_DIRECT	GO:0045087~innate immune response	9	2.05479	0.0608967	FGR, C1QA, FCER1G, VNN1, GP91-PHOX, SYK, CD14, TLR5, FRK	286	168	11368	2.12937	1	1	1
GOTERM_BP_DIRECT	GO:0042102~positive regulation of T cell proliferation	4	0.913242	0.064841	CCL5, IL6ST, ZP3, ZP4	286	37	11368	4.29711	1	1	1
GOTERM_BP_DIRECT	GO:0006887~exocytosis	4	0.913242	0.064841	CCL5, SCRN2, PRSS12, MYO1G	286	37	11368	4.29711	1	1	1
GOTERM_CC_DIRECT	GO:0000776~kinetochore	4	0.913242	0.0650062	CENPE, CENPF, CENPH, ZWINT	323	37	12833	4.29521	1	0.851923	0.838237
GOTERM_BP_DIRECT	GO:0042517~positive regulation of tyrosine phosphorylation of Stat3 protein	3	0.684932	0.0665164	CSF1R, KIT, IL6ST	286	17	11368	7.0144	1	1	1
GOTERM_CC_DIRECT	GO:0005871~kinesin complex	4	0.913242	0.0693201	CENPE, KIF20A, KIF11, KIF27	323	38	12833	4.18217	1	0.863035	0.849171
GOTERM_BP_DIRECT	GO:0090108~positive regulation of high-density lipoprotein particle assembly	2	0.456621	0.0733476	PLTP	286	3	11368	26.4988	1	1	1
GOTERM_BP_DIRECT	GO:0002922~positive regulation of humoral immune response	2	0.456621	0.0733476	ZP3, ZP4	286	3	11368	26.4988	1	1	1
GOTERM_BP_DIRECT	GO:0060478~acrosomal vesicle exocytosis	2	0.456621	0.0733476	ZP4, SYT6	286	3	11368	26.4988	1	1	1
GOTERM_BP_DIRECT	GO:2000360~negative regulation of binding of sperm to zona pellucida	2	0.456621	0.0733476	ZP3, ZP4	286	3	11368	26.4988	1	1	1
GOTERM_BP_DIRECT	GO:0022010~central nervous system myelination	2	0.456621	0.0733476	PLP1, ID4	286	3	11368	26.4988	1	1	1
GOTERM_BP_DIRECT	GO:0000902~cell morphogenesis	4	0.913242	0.0781317	MAEL, ADAM8, TFCP2L1, IL7R	286	40	11368	3.97483	1	1	1
KEGG_PATHWAY	ssc04151:PI3K-Akt signaling pathway	13	2.96804	0.0800495	CSF1R, ANGPT4, CSF3R, SYK, COL11A1, LPAR3, PRL, PIK3R5, KIT, COL4A6, ITGA8, IL7R, FGF10	165	326	7001	1.69201	1	1	1
GOTERM_BP_DIRECT	GO:0048247~lymphocyte chemotaxis	3	0.684932	0.0809699	CCL5, CCL4, ADAM8	286	19	11368	6.27604	1	1	1
GOTERM_BP_DIRECT	GO:0040007~growth	3	0.684932	0.0809699	GDF2, INHBB, BMP6	286	19	11368	6.27604	1	1	1
GOTERM_CC_DIRECT	GO:0009897~external side of plasma membrane	7	1.59817	0.0815066	CD40, FCER1G, SELL, KIT, IL7R, IL6ST, LDLR	323	120	12833	2.31762	1	0.966435	0.95091
GOTERM_BP_DIRECT	GO:0051897~positive regulation of protein kinase B signaling	4	0.913242	0.0828065	ADAM8, ARRB2, ZP3, PIK3R5	286	41	11368	3.87788	1	1	1
KEGG_PATHWAY	ssc04620:Toll-like receptor signaling pathway	6	1.36986	0.0877982	CD40, CCL5, CCL4, CD14, TLR5, PIK3R5	165	101	7001	2.52061	1	1	1
GOTERM_BP_DIRECT	GO:0032720~negative regulation of tumor necrosis factor production	3	0.684932	0.0885266	ACP5, BPI, ARRB2	286	20	11368	5.96224	1	1	1
GOTERM_BP_DIRECT	GO:0048791~calcium ion-regulated exocytosis of neurotransmitter	3	0.684932	0.0885266	SYT11, SYT13, SYT6	286	20	11368	5.96224	1	1	1
GOTERM_BP_DIRECT	GO:0035987~endodermal cell differentiation	3	0.684932	0.0885266	COL11A1, ITGB2, MMP9	286	20	11368	5.96224	1	1	1
GOTERM_BP_DIRECT	GO:0050829~defense response to Gram-negative bacterium	3	0.684932	0.0885266	IL22RA1, BPI, TLR5	286	20	11368	5.96224	1	1	1
GOTERM_BP_DIRECT	GO:0007339~binding of sperm to zona pellucida	3	0.684932	0.0885266	CCT8, ZP3, ZP2	286	20	11368	5.96224	1	1	1
KEGG_PATHWAY	ssc05150:Staphylococcus aureus infection	4	0.913242	0.0923094	C1QB, C1QA, ITGB2, C1QC	165	46	7001	3.68959	1	1	1
GOTERM_MF_DIRECT	GO:0042803~protein homodimerization activity	5	1.14155	0.0927002	TOP2A, DPYD, HMOX1, INHBB, HPRT1	272	70	11048	2.90126	1	1	1
GOTERM_MF_DIRECT	GO:0008525~phosphatidylcholine transporter activity	2	0.456621	0.0945782	PLTP	272	4	11048	20.3088	1	1	1
GOTERM_BP_DIRECT	GO:0051262~protein tetramerization	3	0.684932	0.0962827	TRPM1, CCL5, HMGCR	286	21	11368	5.67832	1	1	1
GOTERM_BP_DIRECT	GO:0031623~receptor internalization	3	0.684932	0.0962827	FCER1G, SYK, ITGB2	286	21	11368	5.67832	1	1	1
GOTERM_BP_DIRECT	GO:0001937~negative regulation of endothelial cell proliferation	3	0.684932	0.0962827	ATOH8, GDF2, APOE	286	21	11368	5.67832	1	1	1
KEGG_PATHWAY	ssc05146:Amoebiasis	6	1.36986	0.0965557	GNA15, COL11A1, ITGB2, COL4A6, CD14, PIK3R5	165	104	7001	2.4479	1	1	1
GOTERM_BP_DIRECT	GO:0070365~hepatocyte differentiation	2	0.456621	0.0965852	E2F7, E2F8	286	4	11368	19.8741	1	1	1
GOTERM_BP_DIRECT	GO:0019934~cGMP-mediated signaling	2	0.456621	0.0965852	APOE, PRKG1	286	4	11368	19.8741	1	1	1
GOTERM_BP_DIRECT	GO:0045730~respiratory burst	2	0.456621	0.0965852	GP91-PHOX, NCF1	286	4	11368	19.8741	1	1	1
GOTERM_BP_DIRECT	GO:0030321~transepithelial chloride transport	2	0.456621	0.0965852	SLC12A2, BEST1	286	4	11368	19.8741	1	1	1
GOTERM_BP_DIRECT	GO:2000503~positive regulation of natural killer cell chemotaxis	2	0.456621	0.0965852	CCL5, CCL4	286	4	11368	19.8741	1	1	1
GOTERM_BP_DIRECT	GO:0001945~lymph vessel development	2	0.456621	0.0965852	EFNB2, SYK	286	4	11368	19.8741	1	1	1
GOTERM_CC_DIRECT	GO:0034362~low-density lipoprotein particle	2	0.456621	0.0966624	APOE, LDLR	323	4	12833	19.8653	1	1	0.987903
GOTERM_CC_DIRECT	GO:0044295~axonal growth cone	2	0.456621	0.0966624	RTN4R, TRPV2	323	4	12833	19.8653	1	1	0.987903
GOTERM_BP_DIRECT	GO:0002244~hematopoietic progenitor cell differentiation	4	0.913242	0.0975228	TOP2A, SLC8A3, PTPRZ1, PLD4	286	44	11368	3.61348	1	1	1
KEGG_PATHWAY	ssc04060:Cytokine-cytokine receptor interaction	9	2.05479	0.0991636	IL22RA1, CSF1R, CD40, CSF3R, CCL5, CCL4, PRL, IL7R, IL6ST	165	201	7001	1.89986	1	1	1

## Sheet: LD vs LE
Category	Term	Count	%	PValue	Genes	List Total	Pop Hits	Pop Total	Fold Enrichment	Bonferroni	Benjamini	FDR
KEGG_PATHWAY	ssc01100:Metabolic pathways	91	7.45902	0.0337888	DGKG, GDA, PANK1, DGKB, MSMO1, PLB1, CNDP2, HK3, ALDH2, KYNU, ENPP1, PHGDH, GLUL, POLE, CBR2, DGAT2, HMGCS1, ARG1, GPT2, BCKDHB, SORD, PLA2G4A, KMO, LSS, APRT, UGDH, ACLY, CYP21A2, HMBS, HPRT1, BCAT1, ASPA, FBP2, ATP6V1B1, BCAT2, CDS1, IDI1, MVK, SGMS1, PLA2G1B, HDC, ODC1, PDXP, PLD4, AK5, HMGCR, SGMS2, HSD17B7, TYMS, AK7, CYP19A1, CYP7A1, ACAT2, CYP17A1, CKMT2, RDH12, POLD1, MGAT5, ALOX5, HSD17B…	455	1161	7001	1.20603	0.999885	0.331631	0.312859
GOTERM_CC_DIRECT	GO:0005737~cytoplasm	192	15.7377	8.9296e-05	ANKRD37, TES, NCF1, HJURP, MSI1, SPINT2, HNMT, SMC4, CDC14A, GIMAP8, RGS4, CDC20, LIPE, GJA1, HELB, RGS2, CCND2, EME1, TRIM29, GNAT3, KIF5C, RPS6KA1, STMN1, RCC1, CAPN3, BAALC, TEKT3, NEK2, ROPN1L, FBXO5, KPNA2, PRKACB, RNF111, MFSD2A, PRKCG, SLC34A2, VASH2, VRK1, ATP1B2, SDCBP2, RUNX2, SGO1, ACLY, MELK, FANCD2, S100A6, FSCN1, PADI2, HPRT1, SPATA18, PRR11, FTL, NDRG4, CDCA2, CDCA5, CDCA7, STC1, N…	893	2145	12833	1.28632	0.0360369	0.00734013	0.00719726
GOTERM_CC_DIRECT	GO:0005634~nucleus	173	14.1803	0.00848294	ANKRD37, EHF, TES, SPI1, KDM1B, PANK1, CCNF, HJURP, MSI1, AHR, FGF1, BACH1, CLU, CDC14A, RGS4, LIPE, LGALS3, GJA1, RGS2, CCND2, RPS6KA1, TEKT1, RAVER2, TEKT2, NFATC2IP, MACROD1, CAPN3, TEKT3, NEK2, SOX9, FBXO5, FAM81B, KPNA2, GLUL, PRKACB, HOXA5, RNF111, PRKCG, LMO1, TLE2, SOX13, VRK1, ASRGL1, RUNX2, MYCL, MELK, MYCN, CCNE2, FANCD2, S100A6, TRIB3, KIF20A, PRR11, RHNO1, CDCA5, TACSTD2, CDCA7, STC1…	893	2096	12833	1.18613	0.969844	0.249035	0.244188
GOTERM_CC_DIRECT	GO:0070062~extracellular exosome	141	11.5574	0.0014913	CD86, RAB3B, CPNE8, SCARB1, CD84, STEAP4, FRMPD1, HNMT, CLU, ACTG2, LGALS3, GJA1, EFEMP2, BAIAP2L1, STMN1, TEKT3, GLUL, GEN1, ACOT7, FBXO2, IGFBP2, LIFR, PCOLCE, KMO, SDCBP2, GAREM2, SFRP1, SLPI, CRISPLD1, CRISPLD2, SCNN1A, NAAA, CHMP4C, PADI2, IGFALS, HPRT1, KCTD12, IL6ST, RHCG, CFTR, TACSTD2, LTBP2, SLC1A5, PPL, ACAT2, KNG1, FBLN5, SLC9A3R2, PRDX3, ADGRG1, SCIN, PSAP, ST3GAL4, SLAMF6, APOE, TSP…	893	1590	12833	1.27438	0.458484	0.0875608	0.0858565
GOTERM_BP_DIRECT	GO:0000122~negative regulation of transcription from RNA polymerase II promoter	36	2.95082	0.00428567	CEBPA, UHRF1, FHL2, TFCP2L1, FOXM1, AURKB, TRIM29, E2F1, SOX9, CRYM, LMCD1, LMO1, EGR1, VDR, FST, PTCH1, CAV1, PLK1, FOXJ1, FOXL2, PROX1, SUPT5H, DUSP26, DKK1, ZEB2, NR4A3, RBL1, BCL6, TBL1XR1, ID2, REL, HCLS1, PPARG, MDFI, FRK, FGFR2	796	315	11368	1.63216	0.999991	0.489514	0.489151
GOTERM_BP_DIRECT	GO:0035556~intracellular signal transduction	27	2.21311	0.00257469	PRKAA1, PLA2G1B, PKN3, ARAF, RASAL1, NUAK1, SOCS1, DEPTOR, DCDC2B, RPS6KA1, BLNK, STK38L, PAG1, PRKCG, SYK, CISH, DCDC2, BMX, MASTL, ARHGAP45, TGFBR3, PIKFYVE, MELK, STK17B, PLEKHM1, LCP2, ASB5	796	207	11368	1.86279	0.999049	0.453086	0.452751
GOTERM_CC_DIRECT	GO:0005615~extracellular space	82	6.72131	6.81268e-05	ECM1, TINAGL1, SERPINE2, CTSZ, HMGB2, IHH, FGF1, SERPINA6, SERPINA7, AREG, CLU, GLDN, CTSS, LGALS3, IBSP, CTSH, ENPP1, CPXM1, LMCD1, ADAMTS9, CTSC, SRGN, ANXA2, IGFBP5, SFTPC, GKN1, IGFBP2, CLEC11A, PCOLCE, DKK1, MMP9, SERPINB5, ADAMTS20, GREM1, ACTA2, SFRP1, COL2A1, SFRP2, OLFM3, SLPI, CD109, TFF3, LCP1, MASP1, SMPDL3A, SCG2, LTF, CSTB, PLA2G1B, TACSTD2, STC1, LTBP2, SEMA3E, PTN, FBLN5, C3, SCUB…	893	762	12833	1.54645	0.0276127	0.00700003	0.00686378
GOTERM_CC_DIRECT	GO:0005654~nucleoplasm	79	6.47541	0.0362178	TOP2A, FEN1, EHF, ALAS1, FOXM1, FGF1, CHTF18, HNMT, SMC4, CDC14A, GIMAP8, LMNB1, CDC20, CHAF1B, BAIAP2L1, TRIM29, EXO1, KYNU, HOXA3, RCC1, OLR1, PMEPA1, MYBL2, POLK, SOX9, FBXO5, KPNA2, CYTIP, DUSP4, ACOT7, HMGCS1, ELMOD1, VWA5A, VRK1, MASTL, RUNX2, SGO1, UGDH, SGO2, ELF1, RBL1, MCM3, MCM4, IGFALS, DTL, KDM7A, ABCG1, MCM2, ASF1B, NOTCH2, PCNA, CDCA2, CDCA5, CDCA7, FOXO4, ADD1, AURKB, CCNB3, CLEC7…	893	919	12833	1.23535	1	0.620229	0.608156
KEGG_PATHWAY	ssc05200:Pathways in cancer	38	3.11475	0.00932978	PTGER4, CEBPA, SPI1, CSF3R, ROCK2, HHIP, PTGER3, ARAF, CXCR4, LPAR3, GLI1, FGF1, FOXO1, RASGRP4, IGF1R, PIK3R5, E2F1, PLCG2, PRKCG, NTRK1, CDKN2B, FZD2, WNT5B, FZD5, TPM3, PTCH1, ZBTB16, WNT7B, FN1, VEGFD, MMP9, VEGFA, CCNE2, AGTR1, CKS2, PPARG, MET, FGFR2	455	384	7001	1.52265	0.915805	0.175509	0.165574
GOTERM_BP_DIRECT	GO:0008284~positive regulation of cell proliferation	23	1.88525	0.0112346	IL34, CLEC11A, ODC1, OSM, CDC7, LIFR, PTN, FOXM1, GLI1, FGF1, AREG, RUNX2, GREM1, PRDX3, SFRP2, RAB25, EPCAM, HOXA3, CTSH, HCLS1, CD248, SOX9, FGFR2	796	187	11368	1.75654	1	0.704904	0.704382
KEGG_PATHWAY	ssc04151:PI3K-Akt signaling pathway	33	2.70492	0.0117582	PRKAA1, CSF3R, PKN3, ITGB3, COL11A1, TNC, LPAR3, EFNA5, FGF1, IGF1R, PIK3R5, CCND2, IBSP, PDGFD, SPP1, ANGPT4, IL4R, SYK, ITGA4, PDPK1, OSM, FN1, VEGFD, VEGFA, CCNE2, PPP2R2B, COL6A5, IL7R, PIK3AP1, MET, TLR4, FGFR2, TLR2	455	326	7001	1.55756	0.955956	0.184349	0.173914
GOTERM_BP_DIRECT	GO:0008285~negative regulation of cell proliferation	21	1.72131	0.0118751	NOTCH2, CDKN2D, NTRK1, PTPRU, CEBPA, CDKN2B, CDKN2C, TES, SERPINE2, FZD5, ZBTB16, OSM, FOXO4, INHBA, PROX1, RERG, ADGRG1, SCIN, FRZB, TP53INP1, E2F7	796	166	11368	1.80668	1	0.72816	0.72762
GOTERM_MF_DIRECT	GO:0005524~ATP binding	92	7.54098	0.000774128	TOP2A, PANK1, ARAF, KIF11, CHTF18, SMC4, ACTG2, IGF1R, MYLK, HK3, KIF19, KIF5C, RPS6KA1, PBK, PDK4, KIF1C, PRKG2, ENPP1, KIF1B, KIF21A, NEK2, KIF1A, KIF21B, GLUL, PRKACB, PRKCG, MAP4K1, SYK, ABCC8, VRK1, NAV2, KIF22, MASTL, RUNX2, ACTA2, FGR, ACLY, HCK, MELK, MCM3, MCM4, KIF2C, TRIB3, KIF20A, MET, CFTR, ABCG1, ATP6V1B1, MCM2, PRKAA1, MVK, ROCK2, PKN3, ATP1A4, TTK, AK5, AK7, AURKB, CKMT2, GRK3, NU…	734	992	11048	1.39593	0.43926	0.289137	0.289137
KEGG_PATHWAY	ssc04110:Cell cycle	28	2.29508	2.69617e-09	PCNA, TTK, CDC14A, CDC20, CCNB3, CCNB2, CCNB1, CDC45, CCND2, ORC1, E2F1, BUB1, CDKN2D, CDKN2B, CDKN2C, PLK1, CDC7, CDC6, CCNA1, RBL1, CCNE2, ESPL1, CDK1, MCM3, MCM4, MCM5, MAD2L1, MCM2	455	115	7001	3.74635	7.11788e-07	7.14485e-07	6.74042e-07
GOTERM_CC_DIRECT	GO:0005829~cytosol	67	5.4918	0.0116366	NCF1, SERPINE2, PANK1, NCF4, GCC2, FGF1, BACH1, CLU, RERG, LIPE, HK3, GJA1, CHAF1B, RGS2, BAIAP2L1, KYNU, STMN1, CAPN3, CTSH, PHACTR1, CHAC1, KPNA2, LDLRAP1, ACOT7, SYK, ANXA2, FBXO2, UGDH, SFRP1, PSRC1, VSNL1, MAP1B, S100A6, GEMIN5, LCP2, HPRT1, LCP1, ASPA, CFTR, FBP2, ATP6V1B1, GRB7, MVK, ODC1, RASAL1, FOXO4, ZFP36L2, ALOX5, TP53INP1, RAB6B, EPS15, BCL2L14, EPHX2, CIDEB, SYT7, MKLN1, CCDC88A, P…	893	718	12833	1.34099	0.991858	0.298915	0.293097
GOTERM_BP_DIRECT	GO:0055114~oxidation-reduction process	19	1.55738	0.00699979	CBR2, CYB5A, GPX1, NCF1, SORD, MSMO1, HMGCR, KMO, CYP19A1, CYP7A1, CYP17A1, DHRS4, GP91-PHOX, ALDH2, CYP21A2, FDX1, TBXAS1, PHGDH	796	137	11368	1.98063	1	0.555454	0.555042
GOTERM_BP_DIRECT	GO:0010628~positive regulation of gene expression	17	1.39344	0.00521519	EDA, ROCK2, ITGB3, CAV1, EPHX2, RDX, HMGB2, FN1, IQGAP3, ACTA2, GJA1, ID2, CTSH, IL7R, LDLR, STOX1, TLR2	796	113	11368	2.14853	0.999999	0.489514	0.489151
GOTERM_MF_DIRECT	GO:0005509~calcium ion binding	48	3.93443	0.00327021	WDR49, NOTCH2, PLA2G1B, CLSTN3, IHH, LTBP2, EFCAB12, LRP8, FBLN5, PRRG4, EFEMP2, EGFLAM, SCIN, SCUBE1, SPOCK3, CAPN3, EPS15, LDLR, PAMR1, SLC25A24, GALNT3, S100A2, DST, ANXA2, KCNIP2, PCDH7, MMP3, SULF1, HPCAL4, DLK1, SYT7, SULF2, NIN, MELK, MMP13, VSNL1, CDH10, S100A6, MATN1, FKBP7, PADI2, TLL2, ADAM8, PLCH1, CD248, MASP1, LCP1, MATN4	734	472	11048	1.53069	0.913434	0.407142	0.407142
KEGG_PATHWAY	ssc05205:Proteoglycans in cancer	27	2.21311	0.000213623	ROCK2, ITGB3, ARAF, IGF1R, PIK3R5, ERBB4, CTSL, PLCG2, PRKCG, FZD2, WNT5B, FZD5, PDPK1, PTCH1, CAV1, WNT7B, RDX, FN1, MMP9, VEGFA, PDCD4, SDC1, HCLS1, MET, TLR4, CD44, TLR2	455	190	7001	2.18655	0.0548414	0.01887	0.0178019
GOTERM_BP_DIRECT	GO:0001525~angiogenesis	16	1.31148	0.00210687	ANGPT4, ROBO4, FZD5, SYK, ANXA2, CAV1, VEGFD, FGF1, VEGFA, ADGRG1, SRPX2, LEPR, HOXA3, ADAM8, SCG2, FGFR2	796	94	11368	2.43088	0.996629	0.453086	0.452751
KEGG_PATHWAY	ssc04145:Phagosome	23	1.88525	0.000118578	MSR1, STX12, SCARB1, NCF1, NCF2, ITGB3, TUBB, ITGB2, NCF4, SLA-DMA, CTSS, SLA-DOA, C3, PIKFYVE, CTSL, CLEC7A, OLR1, CD14, CD36, RAB7B, TLR4, TLR2, ATP6V1B1	455	143	7001	2.4748	0.0308214	0.0157115	0.0148222
KEGG_PATHWAY	ssc05202:Transcriptional misregulation in cancer	23	1.88525	0.000292305	CD86, NTRK1, CEBPA, SPI1, CDKN2C, FUS, ZBTB16, MMP3, MMP9, RUNX2, FOXO1, IGF1R, NR4A3, CCND2, MYCN, BCL6, ID2, NFKBIZ, BMP2K, REL, PPARG, CD14, MET	455	152	7001	2.32827	0.0742766	0.0193652	0.0182691
GOTERM_CC_DIRECT	GO:0005887~integral component of plasma membrane	64	5.2459	0.0153745	SCARB1, OXTR, EDA, STEAP4, HHIP, SLC4A3, SLC2A6, FCER1A, CD37, PLXNC1, QRFPR, MFSD2A, CD53, SLC13A1, FCER1G, KCNK13, NPY1R, TNFRSF1B, ADRA2B, SLC7A4, CLDN4, SLC7A7, SCNN1A, ADAM8, RHCG, TLR4, SLC29A2, PTGER4, NOTCH2, SAMD8, SGMS1, SLC22A2, C5AR2, PTGER3, C5AR1, TACSTD2, OPRL1, ATP1A4, SGMS2, TSPAN33, SLC5A4, SLC7A3, EPCAM, TSPAN6, RHBG, TSPAN1, PAG1, NTRK1, ABCA1, SLC16A1, CADM2, CAV1, ABCA4, TRP…	893	690	12833	1.33293	0.998284	0.329888	0.323466
GOTERM_MF_DIRECT	GO:0008201~heparin binding	16	1.31148	0.000281274	SERPINE2, COL13A1, PTCH1, PCOLCE, PTN, FGF1, VEGFA, TGFBR3, SELP, ADGRG1, SFRP1, CRISPLD2, RSPO2, APOE, FMOD, LTF	734	82	11048	2.93693	0.18953	0.210112	0.210112
GOTERM_CC_DIRECT	GO:0016020~membrane	62	5.08197	0.0458561	DIRAS3, PTPRU, EDA, RASL11B, DOCK8, ITGB2, GCC2, TFCP2L1, KIF11, CHTF18, RERG, PCLO, CCND2, IBSP, NUF2, STMN1, BAALC, KPNA2, CEP55, CTSC, MAP4K1, SLC30A5, MAMDC2, SORD, ARHGAP45, CLIP1, VSNL1, MCM3, GEMIN5, MCM4, KIF2C, PLIN2, RAB38, PRR11, NCAPG, TTK, HMMR, CYP19A1, RASGRP4, CYP17A1, PIK3R5, SLC9A3R2, CCNB2, CCNB1, STAMBPL1, POLD1, NCAM1, FAM83B, MSR1, CD163, INTS2, SPRY4, LAPTM5, VEGFD, VEGFA, …	893	707	12833	1.26023	1	0.699938	0.686314
GOTERM_BP_DIRECT	GO:0042127~regulation of cell proliferation	16	1.31148	0.0186536	APOBEC1, TNK2, GKN1, CDCA7, TNC, FANCA, TNFRSF1B, BMX, FGR, CCDC88A, CHST11, BCL6, SOX9, FRK, FGFR2, EZH2	796	119	11368	1.92019	1	0.86496	0.864319
GOTERM_BP_DIRECT	GO:0007018~microtubule-based movement	13	1.06557	4.21159e-05	KIF22, KIF11, KIF19, KIF18B, KIF5C, KIF4A, KIF1C, KIF2C, KIF1B, KIF21A, KIF1A, KIF20A, KIF21B	796	45	11368	4.12574	0.10745	0.0568143	0.0567722
GOTERM_BP_DIRECT	GO:0006468~protein phosphorylation	13	1.06557	0.00842052	PRKAA1, SYK, ROCK2, NEK5, ARAF, SMAD9, AURKB, MYLK, NUAK1, PBK, NEK10, NEK2, PRKACB	796	79	11368	2.3501	1	0.614016	0.61356
GOTERM_BP_DIRECT	GO:0016567~protein ubiquitination	13	1.06557	0.0242534	KLHL14, CISH, CCNF, PLK1, KLHDC7A, KLHL24, FBXO32, BACH1, KLHL31, CDC20, SOCS1, ENC1, ASB5	796	91	11368	2.0402	1	0.916908	0.916228
GOTERM_BP_DIRECT	GO:0043065~positive regulation of apoptotic process	13	1.06557	0.0402074	TOP2A, CSRNP3, ZBTB16, FOXL2, CLU, FOXO1, MELK, SFRP2, SCIN, ADAMTSL4, FRZB, IRF5, HOXA5	796	98	11368	1.89447	1	1	0.999629
GOTERM_BP_DIRECT	GO:0030198~extracellular matrix organization	12	0.983607	0.00025276	EGFLAM, IBSP, ELF3, CRISPLD2, ADAMTSL4, ADAMTSL2, EMILIN1, NR2E1, SOX9, MMP9, SERPINB5, ADAMTS20	796	46	11368	3.72558	0.49454	0.170487	0.17036
GOTERM_BP_DIRECT	GO:0010629~negative regulation of gene expression	12	0.983607	0.0039358	CCR1, GJA1, TIPARP, ID2, SLC35C2, HMGB2, PPARG, LDLR, IQGAP3, FOXO1, STOX1, HAVCR2	796	63	11368	2.72027	0.999976	0.489514	0.489151
GOTERM_BP_DIRECT	GO:0045766~positive regulation of angiogenesis	12	0.983607	0.00567452	GREM1, ANGPT4, ECM1, SFRP2, C5AR1, GDF2, VASH2, CTSH, VEGFD, NR2E1, FGF1, VEGFA	796	66	11368	2.59662	1	0.489514	0.489151
KEGG_PATHWAY	ssc01130:Biosynthesis of antibiotics	23	1.88525	0.00589116	IDI1, MVK, HMGCS1, ARG1, GFPT2, ODC1, BCKDHB, MSMO1, HMGCR, AK5, HSD17B7, AK7, LSS, ACAT2, ACLY, SQLE, HK3, ALDH2, SC5D, PHGDH, BCAT1, FBP2, BCAT2	455	191	7001	1.85286	0.789836	0.173462	0.163643
GOTERM_MF_DIRECT	GO:0005506~iron ion binding	14	1.14754	0.0362644	MSMO1, CYP19A1, CYP7A1, CYP17A1, CYP21A2, ALOX5, TET3, TBXAS1, CYP1A1, SC5D, MELTF, KDM7A, FTL, LTF	734	113	11048	1.86482	1	1	1
GOTERM_MF_DIRECT	GO:0016887~ATPase activity	12	0.983607	0.00918975	ABCA1, KIF19, ATAD2, KIF1C, KIF2C, KIF1B, KIF21A, KIF1A, KIF20A, KIF22, KIF21B, CLU	734	74	11048	2.44083	0.998989	0.784787	0.784787
GOTERM_CC_DIRECT	GO:0005622~intracellular	54	4.42623	0.0290382	RAB3B, DIRAS3, RASL11B, DOCK8, RASGRF2, GMFG, ARAF, TRIM9, DEPTOR, RASGEF1A, FCER1A, CAPN3, PRKCG, GUCY1A2, TRIM63, CISH, SLC11A1, TBC1D8, RHOF, TNFRSF1B, HPCAL4, VAV1, ARHGAP45, ARL4C, TGFBR3, LAT2, DOK2, RNF125, AGTR1, TLR8, PLIN2, CSTB, ROCK2, PKN3, PLA2G1B, ADCY7, RASGRP4, ADGRG1, RDH12, ZBBX, DCDC2B, STK38L, PAG1, P2RY11, RHBDD3, TRPV2, OSM, DCDC2, CIDEB, GCG, BMX, GDF5, PLEKHM1, ASB5	893	586	12833	1.32426	0.999995	0.542486	0.531927
GOTERM_BP_DIRECT	GO:0030308~negative regulation of cell growth	12	0.983607	0.00985806	CDKN2D, GJA1, SFRP1, SFRP2, CDKN2C, PSRC1, SERPINE2, FRZB, GDF2, ENPP1, INHBA, RERG	796	71	11368	2.41376	1	0.664926	0.664433
GOTERM_BP_DIRECT	GO:0055085~transmembrane transport	12	0.983607	0.0269946	SLC25A1, SLC37A2, GJA1, SLC25A39, SLC46A2, SLC22A2, SLC16A12, FLVCR2, SLC41A1, SLC5A2, SLC5A4, SLC25A24	796	82	11368	2.08996	1	0.916908	0.916228
GOTERM_BP_DIRECT	GO:0007229~integrin-mediated signaling pathway	11	0.901639	0.00209332	FGR, FCER1G, TYROBP, SYK, ITGA4, ITGB3, ITGB2, PLEK, ITGAL, VAV1, ADAMTS20	796	50	11368	3.14191	0.996503	0.453086	0.452751
GOTERM_BP_DIRECT	GO:0051092~positive regulation of NF-kappaB transcription factor activity	11	0.901639	0.0274964	GREM1, PRDX3, NTRK1, EDA, PLA2G1B, CAPN3, ADAM8, RAB7B, CLU, LTF, TLR2	796	72	11368	2.18188	1	0.916908	0.916228
GOTERM_MF_DIRECT	GO:0004222~metalloendopeptidase activity	12	0.983607	0.0433956	ADAM28, MMP13, MME, ADAMTSL4, ADAMTSL2, ADAM23, MMP3, TLL2, ADAM8, ADAMTS9, MMP9, ADAMTS20	734	93	11048	1.94216	1	1	1
GOTERM_CC_DIRECT	GO:0009986~cell surface	42	3.44262	4.44509e-07	NOTCH2, SCARB1, SLC46A2, IGSF3, PLA2G1B, KCNA1, HHIP, ITGB2, CXCR4, ITGAL, AREG, CLU, TSPAN33, EPCAM, CLEC5A, RSPO2, ENPP1, KCNN2, LDLR, ADAMTS9, HAVCR2, NTRK1, FZD5, ANXA2, ITGA4, DEFB115, TRPV2, SULF1, SLA-DMA, SULF2, GREM1, SFRP1, TYROBP, FAP, LRFN1, CD109, SDC1, ADAM8, MELTF, CFTR, TLR2, LTF	893	257	12833	2.34851	0.000182677	0.000182693	0.000179137
GOTERM_CC_DIRECT	GO:0005813~centrosome	30	2.45902	0.00339102	PCNA, ROCK2, NCAPG, SNX10, CDC14A, CCNB2, CCNB1, CDC45, NEK2, CCDC141, CEP55, STOX1, GEN1, CKAP2L, XRCC2, PLK1, MASTL, WDR35, SGO1, NIN, CENPF, CLIP1, RGCC, ESPL1, ID2, CDK1, NEK10, MCM3, OBSL1, DTL	893	245	12833	1.75967	0.752434	0.126701	0.124235
GOTERM_BP_DIRECT	GO:0007169~transmembrane receptor protein tyrosine kinase signaling pathway	10	0.819672	0.00623647	FGR, DOK2, SYK, TNK2, LCP2, BMX, MET, PAG1, FRK, IGF1R	796	49	11368	2.91457	1	0.509879	0.509501
GOTERM_BP_DIRECT	GO:0090090~negative regulation of canonical Wnt signaling pathway	10	0.819672	0.00926542	GREM1, EGR1, SFRP2, TMEM88, FRZB, CAV1, PTPRO, SOX9, FOXO1, ANKRD6	796	52	11368	2.74642	1	0.657845	0.657357
GOTERM_BP_DIRECT	GO:0006979~response to oxidative stress	10	0.819672	0.0104883	NQO1, TRPM2, GPX2, GCLC, GPX1, MSRB2, GPX7, DHCR24, APOE, GCLM	796	53	11368	2.69461	1	0.680383	0.679879
GOTERM_BP_DIRECT	GO:0016525~negative regulation of angiogenesis	9	0.737705	0.00195931	ANGPT4, RGCC, ADGRB2, ROCK2, TNMD, SEMA3E, FOXO4, SULF1, HOXA5	796	34	11368	3.78037	0.994975	0.453086	0.452751
GOTERM_CC_DIRECT	GO:0031012~extracellular matrix	20	1.63934	1.05735e-05	ECM1, TINAGL1, SERPINE2, ANXA2, TUBB, MMP3, TNC, LTBP2, PCOLCE, CLU, MMP9, LOXL1, ADAMTS20, TGFBR3, LGALS3, MMP13, SLPI, IBSP, APOE, LMCD1	893	90	12833	3.19348	0.00433629	0.00144856	0.00142037
GOTERM_BP_DIRECT	GO:0050830~defense response to Gram-positive bacterium	9	0.737705	0.00238695	CHGA, FGR, PLA2G1B, C5AR1, HMGB2, ACP5, TNFSF8, HAVCR2, TLR2	796	35	11368	3.67236	0.99842	0.453086	0.452751
GOTERM_BP_DIRECT	GO:0007059~chromosome segregation	9	0.737705	0.00411846	CDCA2, INCENP, NEK10, HJURP, RCC1, NEK2, KIF11, SKA1, SPC25	796	38	11368	3.38244	0.999985	0.489514	0.489151
GOTERM_BP_DIRECT	GO:0030593~neutrophil chemotaxis	9	0.737705	0.00572378	LGALS3, FCER1G, CSF3R, SYK, PLA2G1B, ITGB2, C5AR1, CCL17, VAV1	796	40	11368	3.21332	1	0.489514	0.489151
GOTERM_BP_DIRECT	GO:0006695~cholesterol biosynthetic process	8	0.655738	3.11791e-05	PRKAA1, MVK, PMVK, DHCR24, HMGCR, APOE, HSD17B7, CFTR	796	15	11368	7.61675	0.0807101	0.0568143	0.0567722
GOTERM_BP_DIRECT	GO:0045600~positive regulation of fat cell differentiation	8	0.655738	0.00205178	CEBPA, SFRP1, SFRP2, FRZB, ID2, ZBTB16, PPARG, MEDAG	796	27	11368	4.23153	0.996087	0.453086	0.452751
GOTERM_BP_DIRECT	GO:0042752~regulation of circadian rhythm	8	0.655738	0.00257322	TOP2A, PRKCG, PRKAA1, ROCK2, ID2, PPARG, PROX1, EZH2	796	28	11368	4.0804	0.999045	0.453086	0.452751
GOTERM_BP_DIRECT	GO:0050679~positive regulation of epithelial cell proliferation	8	0.655738	0.00319075	SFRP1, NR4A3, C5AR2, C5AR1, SOX9, FGF1, FGFR2, STOX1	796	29	11368	3.9397	0.999821	0.453086	0.452751
GOTERM_BP_DIRECT	GO:0000082~G1/S transition of mitotic cell cycle	8	0.655738	0.00475797	CDKN2D, CDKN2C, CCNE2, CDCA5, RCC1, INHBA, IQGAP3, CDKN3	796	31	11368	3.68552	0.999997	0.489514	0.489151
GOTERM_BP_DIRECT	GO:0042632~cholesterol homeostasis	8	0.655738	0.00573029	SCARB1, CAV1, EPHX2, APOE, LDLRAP1, LDLR, CYP7A1, ABCG1	796	32	11368	3.57035	1	0.489514	0.489151
KEGG_PATHWAY	ssc04510:Focal adhesion	21	1.72131	0.0246913	PRKCG, ITGA4, ROCK2, PDPK1, ITGB3, COL11A1, CAV1, TNC, FN1, VEGFD, VAV1, IGF1R, VEGFA, PIK3R5, MYLK, CCND2, IBSP, PDGFD, SPP1, COL6A5, MET	455	193	7001	1.67421	0.99864	0.284486	0.268383
GOTERM_BP_DIRECT	GO:0008584~male gonad development	8	0.655738	0.0129418	SFRP1, SFRP2, FANCA, HMGB2, GATA4, LRRC6, INHBA, SOX9	796	37	11368	3.08787	1	0.730578	0.730037
KEGG_PATHWAY	ssc04380:Osteoclast differentiation	20	1.63934	0.000878401	SPI1, SYK, NCF1, NCF2, ITGB3, NCF4, FHL2, TREM2, PIK3R5, OSCAR, SOCS1, TYROBP, GP91-PHOX, BLNK, BTK, PLCG2, ACP5, PPARG, LCP2	455	133	7001	2.31381	0.207054	0.0465552	0.04392
GOTERM_BP_DIRECT	GO:0000902~cell morphogenesis	8	0.655738	0.0195562	VDR, ADAM8, SHROOM1, TFCP2L1, IL7R, CLU, ADD1, SIDT2	796	40	11368	2.85628	1	0.86496	0.864319
GOTERM_BP_DIRECT	GO:0090263~positive regulation of canonical Wnt signaling pathway	8	0.655738	0.025094	SFRP1, SFRP2, EDA, CAV1, RSPO2, LGR4, FGFR2, SULF2	796	42	11368	2.72027	1	0.916908	0.916228
GOTERM_CC_DIRECT	GO:0005578~proteinaceous extracellular matrix	20	1.63934	0.00439498	AMBN, WNT7B, TNC, HAPLN3, FGF1, ADAMTS20, TGFBR3, SFRP1, PTPRZ1, CRISPLD2, SPOCK3, ADAMTSL2, TFF3, MATN1, ALPL, EMILIN1, COL6A5, FMOD, ADAMTS9, GPC6	893	142	12833	2.02404	0.836398	0.150528	0.147598
KEGG_PATHWAY	ssc04670:Leukocyte transendothelial migration	17	1.39344	0.00288852	PRKCG, ITGA4, NCF1, ROCK2, NCF2, ITGB2, NCF4, RHOH, CXCR4, ITGAL, CLDN2, MMP9, VAV1, PIK3R5, CLDN4, PLCG2, CLDN18	455	115	7001	2.27457	0.534048	0.0956821	0.0902661
GOTERM_BP_DIRECT	GO:0002244~hematopoietic progenitor cell differentiation	8	0.655738	0.0316188	WDR38, TOP2A, RBM47, PTPRZ1, FST, PLEK, PLD4, INHBA	796	44	11368	2.59662	1	1	0.999629
GOTERM_BP_DIRECT	GO:0007050~cell cycle arrest	8	0.655738	0.0391912	NOTCH2, CDKN2D, CDKN2B, CDKN2C, TP53INP1, FOXO4, INHBA, CDKN3	796	46	11368	2.48372	1	1	0.999629
GOTERM_CC_DIRECT	GO:0009897~external side of plasma membrane	15	1.22951	0.038711	CCR1, CD86, FCER1G, ITGB3, TGFBR3, SELP, CD200R1, SCUBE1, FCER1A, SDC1, CD48, IL7R, IL6ST, LDLR, ABCG1	893	120	12833	1.79633	1	0.636409	0.624021
KEGG_PATHWAY	ssc04068:FoxO signaling pathway	17	1.39344	0.0118262	CDKN2D, CDKN2B, PRKAA1, PDPK1, PLK1, ARAF, FOXO4, FBXO32, FOXO1, IGF1R, PIK3R5, CCNB3, CCNB2, CCNB1, CCND2, BCL6, IL7R	455	133	7001	1.96674	0.956748	0.184349	0.173914
GOTERM_MF_DIRECT	GO:0003777~microtubule motor activity	10	0.819672	0.00173278	KIF19, KIF4A, KIF1C, KIF2C, KIF1B, KIF21A, KIF1A, KIF20A, KIF22, KIF21B	734	43	11048	3.50041	0.726243	0.407142	0.407142
GOTERM_BP_DIRECT	GO:0000070~mitotic sister chromatid segregation	7	0.57377	0.000211731	KIF18B, ESPL1, PLK1, NEK2, CENPA, ZWINT, MAD2L1	796	14	11368	7.1407	0.435335	0.170487	0.17036
KEGG_PATHWAY	ssc04514:Cell adhesion molecules (CAMs)	16	1.31148	0.0434577	CD86, NTNG1, ITGA4, ITGB2, PDCD1LG2, ITGAL, CLDN2, SLA-DMA, SLA-DOA, SELP, CLDN4, PTPRC, CNTN2, SDC1, CLDN18, NCAM1	455	143	7001	1.7216	0.999992	0.383572	0.361861
KEGG_PATHWAY	ssc04152:AMPK signaling pathway	15	1.22951	0.018653	PRKAA1, PDPK1, HMGCR, FOXO1, IGF1R, PIK3R5, LIPE, CCNA1, PPP2R2B, FASN, LEPR, PPARG, CD36, CFTR, FBP2	455	117	7001	1.97267	0.993063	0.224684	0.211966
GOTERM_BP_DIRECT	GO:0006270~DNA replication initiation	7	0.57377	0.000727488	CDC45, CCNE2, MCM3, MCM4, CDC7, CDC6, MCM2	796	17	11368	5.88058	0.859733	0.327127	0.326885
GOTERM_CC_DIRECT	GO:0016323~basolateral plasma membrane	14	1.14754	0.00182483	DSP, SCARB1, NDRG4, ANXA2, FRMPD2, C5AR1, SLC41A1, EPCAM, LEPR, RHCG, RHBG, LDLR, ATP6V1B1, SLC29A2	893	75	12833	2.68252	0.527959	0.0937507	0.0919258
GOTERM_BP_DIRECT	GO:0001503~ossification	7	0.57377	0.0136031	IBSP, SPP1, SOX9, MMP9, RUNX2, ATP6V1B1, LTF	796	29	11368	3.44724	1	0.730578	0.730037
KEGG_PATHWAY	ssc04611:Platelet activation	15	1.22951	0.0414588	GUCY1A2, FCER1G, SYK, ROCK2, ITGB3, COL11A1, PLA2G4A, PIK3R5, MYLK, TBXAS1, BTK, PLCG2, PRKG2, LCP2	455	130	7001	1.7754	0.999986	0.383572	0.361861
GOTERM_BP_DIRECT	GO:0008203~cholesterol metabolic process	7	0.57377	0.016025	LIPE, CEBPA, FDX1, SCAP, LDLR, ABCG1	796	30	11368	3.33233	1	0.772062	0.771489
GOTERM_BP_DIRECT	GO:0001822~kidney development	7	0.57377	0.0250366	CENPF, MME, TIPARP, ODC1, AGTR1, PROX1, SULF1	796	33	11368	3.02939	1	0.916908	0.916228
GOTERM_MF_DIRECT	GO:0005102~receptor binding	9	0.737705	0.024982	FGR, TYROBP, SYK, PLA2G1B, CADM2, TNK2, CAV1, CD200, FRK	734	54	11048	2.50863	1	1	1
GOTERM_BP_DIRECT	GO:0045669~positive regulation of osteoblast differentiation	7	0.57377	0.0250366	CEBPA, GJA1, SFRP2, GDF2, IL6ST, RUNX2, LTF	796	33	11368	3.02939	1	0.916908	0.916228
GOTERM_MF_DIRECT	GO:0003707~steroid hormone receptor activity	8	0.655738	0.0499737	PAQR8, NR5A1, PAQR9, NR4A3, VDR, PPARG, NR2E1	734	51	11048	2.36106	1	1	1
GOTERM_CC_DIRECT	GO:0005871~kinesin complex	13	1.06557	5.90639e-06	KIF22, KIF11, KIF19, KIF18B, KIF5C, KIF4A, KIF1C, KIF2C, KIF1B, KIF21A, KIF1A, KIF20A, KIF21B	893	38	12833	4.91628	0.00242459	0.00121376	0.00119014
KEGG_PATHWAY	ssc05323:Rheumatoid arthritis	13	1.06557	0.00907933	CD86, MMP3, ITGB2, ITGAL, SLA-DMA, VEGFA, SLA-DOA, TNFSF13B, CTSL, ACP5, TLR4, TLR2, ATP6V1B1	455	86	7001	2.32591	0.909995	0.175509	0.165574
KEGG_PATHWAY	ssc04914:Progesterone-mediated oocyte maturation	13	1.06557	0.00993444	PDE3B, PLK1, ARAF, IGF1R, PIK3R5, CCNB3, CCNB2, CCNA1, CCNB1, RPS6KA1, CDK1, BUB1, MAD2L1	455	87	7001	2.29918	0.928339	0.175509	0.165574
GOTERM_BP_DIRECT	GO:0001938~positive regulation of endothelial cell proliferation	7	0.57377	0.0415545	ECM1, GDF2, VASH2, VEGFD, PROX1, SCG2, VEGFA	796	37	11368	2.70189	1	1	0.999629
GOTERM_MF_DIRECT	GO:0004896~cytokine receptor activity	7	0.57377	0.010652	IL4R, CSF3R, LIFR, CSF2RB, IL7R, IL13RA2, IL6ST	734	29	11048	3.63319	0.999664	0.784787	0.784787
GOTERM_MF_DIRECT	GO:0004715~non-membrane spanning protein tyrosine kinase activity	7	0.57377	0.019843	FGR, HCK, MELK, SYK, TNK2, BMX, FRK	734	33	11048	3.1928	1	1	1
GOTERM_MF_DIRECT	GO:0042813~Wnt-activated receptor activity	6	0.491803	0.00299359	SFRP1, SFRP2, FZD2, FZD5, RYK, FRZB	734	16	11048	5.64441	0.893495	0.407142	0.407142
GOTERM_BP_DIRECT	GO:0002063~chondrocyte development	6	0.491803	0.00132384	SFRP2, CHST11, COL11A1, SULF1, RUNX2, SULF2	796	13	11368	6.59142	0.971996	0.453086	0.452751
GOTERM_BP_DIRECT	GO:0001578~microtubule bundle formation	6	0.491803	0.00376754	CLIP1, PSRC1, MAP2, MAP1B, PLK1, KIF20A	796	16	11368	5.35553	0.999962	0.489514	0.489151
GOTERM_BP_DIRECT	GO:0030217~T cell differentiation	6	0.491803	0.00503423	EGR1, LEPR, RHOH, IL7R, VAV1, RUNX2	796	17	11368	5.0405	0.999999	0.489514	0.489151
GOTERM_BP_DIRECT	GO:0007080~mitotic metaphase plate congression	6	0.491803	0.00841895	CCNB1, PSRC1, CDCA5, CHMP4C, KIF2C, KIF22	796	19	11368	4.50992	1	0.614016	0.61356
GOTERM_BP_DIRECT	GO:0035987~endodermal cell differentiation	6	0.491803	0.0105916	ITGA4, COL11A1, ITGB2, FN1, INHBA, MMP9	796	20	11368	4.28442	1	0.680383	0.679879
GOTERM_BP_DIRECT	GO:0031623~receptor internalization	6	0.491803	0.0131183	GRK3, FCER1G, SYK, CAV1, ITGB2, LDLRAP1	796	21	11368	4.0804	1	0.730578	0.730037
GOTERM_BP_DIRECT	GO:0001937~negative regulation of endothelial cell proliferation	6	0.491803	0.0131183	RGCC, CAV1, TNMD, GDF2, APOE, SULF1	796	21	11368	4.0804	1	0.730578	0.730037
GOTERM_CC_DIRECT	GO:0045121~membrane raft	13	1.06557	0.00981137	STX12, ANXA2, CAV1, TNFRSF1B, SULF1, LAT2, GRIP1, PIKFYVE, GJA1, OLR1, MAL2, PAG1, TLR2	893	81	12833	2.3064	0.982619	0.268831	0.263599
GOTERM_BP_DIRECT	GO:0034644~cellular response to UV	6	0.491803	0.0160223	PCNA, POLD1, TP53INP1, PBK, AURKB, RHNO1	796	22	11368	3.89493	1	0.772062	0.771489
GOTERM_BP_DIRECT	GO:0048469~cell maturation	6	0.491803	0.0193244	CEBPA, BFSP1, FZD5, ID2, PPARG, RUNX2	796	23	11368	3.72558	1	0.86496	0.864319
GOTERM_BP_DIRECT	GO:0030199~collagen fibril organization	6	0.491803	0.0193244	GREM1, SFRP2, COL2A1, ANXA2, COL11A1, FMOD	796	23	11368	3.72558	1	0.86496	0.864319
KEGG_PATHWAY	ssc04512:ECM-receptor interaction	12	0.983607	0.0148364	IBSP, ITGA4, ITGB3, COL11A1, TNC, FN1, SPP1, SDC1, COL6A5, HMMR, CD36, CD44	455	81	7001	2.27953	0.980671	0.218425	0.206061
GOTERM_CC_DIRECT	GO:0005856~cytoskeleton	13	1.06557	0.0141783	PLEKHH2, DST, FRMPD1, FRMPD2, RDX, MYO7B, PPL, FRMD5, FRMD6, PPP2R2B, EPB41L3, FSCN1, NF2	893	85	12833	2.19787	0.997174	0.329888	0.323466
GOTERM_CC_DIRECT	GO:0000922~spindle pole	11	0.901639	0.000582807	CDC20, SGO1, CENPF, CCNB1, PSRC1, PLK1, NEK2, CDC6, KIF11, CDC14A, MAD2L1	893	43	12833	3.67622	0.21306	0.0399223	0.0391452
GOTERM_BP_DIRECT	GO:0010951~negative regulation of endopeptidase activity	6	0.491803	0.0317939	C3, CSTB, SLPI, SERPINA6, RENBP, SERPINA7	796	26	11368	3.29571	1	1	0.999629
GOTERM_BP_DIRECT	GO:0030512~negative regulation of transforming growth factor beta receptor signaling pathway	6	0.491803	0.0483657	CHST11, RASL11B, CAV1, CD109, ADAMTSL2, PMEPA1	796	29	11368	2.95477	1	1	0.999629
GOTERM_CC_DIRECT	GO:0030496~midbody	11	0.901639	0.0151474	CENPF, PSRC1, ANXA2, INCENP, PTCH1, PLK1, CDK1, NEK2, KIF20A, CEP55, AURKB	893	66	12833	2.39511	0.998114	0.329888	0.323466
GOTERM_BP_DIRECT	GO:0043306~positive regulation of mast cell degranulation	5	0.409836	0.000700297	FGR, FCER1G, IL4R, SYK, FCER1A	796	7	11368	10.201	0.849043	0.327127	0.326885
KEGG_PATHWAY	ssc04913:Ovarian steroidogenesis	11	0.901639	0.00136671	SCARB1, ALOX5, HSD17B1, HSD17B2, CYP1A1, PLA2G4A, HSD17B7, CYP19A1, LDLR, IGF1R, CYP17A1	455	51	7001	3.31872	0.303061	0.055186	0.0520623
KEGG_PATHWAY	ssc04664:Fc epsilon RI signaling pathway	11	0.901639	0.00681306	FCER1G, SYK, PDPK1, BTK, PLCG2, PLA2G4A, FCER1A, LCP2, VAV1, PIK3R5	455	63	7001	2.68659	0.835493	0.175509	0.165574
KEGG_PATHWAY	ssc00590:Arachidonic acid metabolism	10	0.819672	0.0176171	CBR2, GPX2, GPX1, PLA2G1B, ALOX5, EPHX2, TBXAS1, PLA2G4A, GPX7, PLB1	455	62	7001	2.48174	0.990835	0.224194	0.211504
KEGG_PATHWAY	ssc05140:Leishmaniasis	10	0.819672	0.0176171	C3, ITGA4, NCF1, NCF2, ITGB2, NCF4, TLR4, SLA-DMA, SLA-DOA, TLR2	455	62	7001	2.48174	0.990835	0.224194	0.211504
GOTERM_BP_DIRECT	GO:0060441~epithelial tube branching involved in lung morphogenesis	5	0.409836	0.00225037	HHIP, CTSZ, RSPO2, SOX9, HOXA5	796	9	11368	7.93412	0.997713	0.453086	0.452751
GOTERM_BP_DIRECT	GO:0050707~regulation of cytokine secretion	5	0.409836	0.00526408	SOCS1, GPAM, TLR8, TLR4, TLR2	796	11	11368	6.49155	0.999999	0.489514	0.489151
GOTERM_BP_DIRECT	GO:0071542~dopaminergic neuron differentiation	5	0.409836	0.00746406	SFRP1, RSPO2, VEGFD, TSHR, FOXA2	796	12	11368	5.95059	1	0.575373	0.574946
GOTERM_BP_DIRECT	GO:0007052~mitotic spindle organization	5	0.409836	0.0174017	CCNB1, STMN1, RCC1, AURKB, SPC25	796	15	11368	4.76047	1	0.823678	0.823068
GOTERM_MF_DIRECT	GO:0008574~ATP-dependent microtubule motor activity, plus-end-directed	5	0.409836	0.00292171	KIF19, KIF18B, KIF5C, KIF4A, KIF11	734	10	11048	7.52589	0.887602	0.407142	0.407142
GOTERM_BP_DIRECT	GO:0030282~bone mineralization	5	0.409836	0.0219464	MMP13, IBSP, RSPO2, LGR4, FGFR2	796	16	11368	4.46294	1	0.89714	0.896475
GOTERM_BP_DIRECT	GO:0043401~steroid hormone mediated signaling pathway	5	0.409836	0.0219464	PAQR8, NR5A1, VDR, PPARG, NR1D1	796	16	11368	4.46294	1	0.89714	0.896475
GOTERM_BP_DIRECT	GO:0001958~endochondral ossification	5	0.409836	0.0219464	MMP13, COL2A1, COL13A1, ALPL, RUNX2	796	16	11368	4.46294	1	0.89714	0.896475
GOTERM_BP_DIRECT	GO:0060325~face morphogenesis	5	0.409836	0.0271501	CRISPLD1, TIPARP, CRISPLD2, PAX9, DKK1	796	17	11368	4.20041	1	0.916908	0.916228
GOTERM_BP_DIRECT	GO:0040007~growth	5	0.409836	0.0395911	CCNB2, GDF2, INHBB, INHBA, GDF5	796	19	11368	3.75827	1	1	0.999629
GOTERM_BP_DIRECT	GO:0033344~cholesterol efflux	5	0.409836	0.0395911	ABCA1, STX12, SCARB1, APOE, ABCG1	796	19	11368	3.75827	1	1	0.999629
KEGG_PATHWAY	ssc03320:PPAR signaling pathway	10	0.819672	0.0279622	FADS2, FABP3, FABP4, FABP5, PDPK1, OLR1, SLC27A6, PPARG, CD36, CYP7A1	455	67	7001	2.29654	0.99944	0.296399	0.279622
GOTERM_MF_DIRECT	GO:0004712~protein serine/threonine/tyrosine kinase activity	5	0.409836	0.011254	PRKCG, TNK2, RPS6KA1, TTK, AURKB	734	14	11048	5.37563	0.999787	0.784787	0.784787
GOTERM_BP_DIRECT	GO:0006909~phagocytosis	5	0.409836	0.0395911	ITGB2, LEPR, PLD4, CDC7, VAV1	796	19	11368	3.75827	1	1	0.999629
GOTERM_BP_DIRECT	GO:0001502~cartilage condensation	5	0.409836	0.0395911	MYCN, COL2A1, COL11A1, SOX9, SULF1	796	19	11368	3.75827	1	1	0.999629
GOTERM_BP_DIRECT	GO:0050764~regulation of phagocytosis	4	0.327869	0.00306184	FGR, PRKCG, SYK, SYT7	796	5	11368	11.4251	0.999746	0.453086	0.452751
GOTERM_BP_DIRECT	GO:0009410~response to xenobiotic stimulus	4	0.327869	0.00306184	GCLC, RHBDD3, SLITRK5, AHR	796	5	11368	11.4251	0.999746	0.453086	0.452751
GOTERM_BP_DIRECT	GO:0045576~mast cell activation	4	0.327869	0.00306184	CHGA, FCER1G, RHOH, LCP2	796	5	11368	11.4251	0.999746	0.453086	0.452751
GOTERM_BP_DIRECT	GO:0045056~transcytosis	4	0.327869	0.00580595	SCARB1, MAL2, LDLR, MFSD2A	796	6	11368	9.52094	1	0.489514	0.489151
GOTERM_BP_DIRECT	GO:0032466~negative regulation of cytokinesis	4	0.327869	0.00580595	CHMP4C, E2F7, AURKB, E2F8	796	6	11368	9.52094	1	0.489514	0.489151
GOTERM_BP_DIRECT	GO:0048511~rhythmic process	4	0.327869	0.00963519	TOP2A, PRKAA1, ROCK2, PPARG	796	7	11368	8.1608	1	0.664926	0.664433
GOTERM_BP_DIRECT	GO:0050710~negative regulation of cytokine secretion	4	0.327869	0.0146224	SRGN, PTGER4, RGCC, LGR4	796	8	11368	7.1407	1	0.730578	0.730037
GOTERM_BP_DIRECT	GO:0055089~fatty acid homeostasis	4	0.327869	0.0146224	PRKAA1, GPAM, POLD1, APOE	796	8	11368	7.1407	1	0.730578	0.730037
KEGG_PATHWAY	ssc03030:DNA replication	9	0.737705	0.00145774	FEN1, PCNA, POLD1, MCM3, MCM4, MCM5, IGF2BP2, POLE, MCM2	455	35	7001	3.95661	0.319635	0.055186	0.0520623
GOTERM_BP_DIRECT	GO:0032332~positive regulation of chondrocyte differentiation	4	0.327869	0.0146224	ZBTB16, SOX9, GDF5, RUNX2	796	8	11368	7.1407	1	0.730578	0.730037
GOTERM_CC_DIRECT	GO:0043235~receptor complex	10	0.819672	0.0160529	NOTCH2, NTRK1, IL4R, GPR37, VDR, OLR1, SLITRK5, LIFR, LRP8, LDLR	893	57	12833	2.52117	0.998708	0.329888	0.323466
KEGG_PATHWAY	ssc00140:Steroid hormone biosynthesis	9	0.737705	0.0177663	UGT2B31, CYP21A2, HSD17B1, HSD17B2, CYP1A1, HSD17B7, CYP19A1, CYP7A1, CYP17A1	455	52	7001	2.6631	0.991195	0.224194	0.211504
GOTERM_BP_DIRECT	GO:0090280~positive regulation of calcium ion import	4	0.327869	0.0208084	LGALS3, TRPV2, STC1, GCG	796	9	11368	6.34729	1	0.891129	0.890468
GOTERM_BP_DIRECT	GO:0046579~positive regulation of Ras protein signal transduction	4	0.327869	0.0208084	NOTCH2, NTRK1, RASGEF1A, RASGRP4	796	9	11368	6.34729	1	0.891129	0.890468
GOTERM_BP_DIRECT	GO:0030705~cytoskeleton-dependent intracellular transport	4	0.327869	0.0282073	KIF5C, KIF1C, KIF1B, KIF1A	796	10	11368	5.71256	1	0.916908	0.916228
GOTERM_BP_DIRECT	GO:0097067~cellular response to thyroid hormone stimulus	4	0.327869	0.0282073	KLF9, RDX, CTSH, CTSS	796	10	11368	5.71256	1	0.916908	0.916228
GOTERM_BP_DIRECT	GO:0042446~hormone biosynthetic process	4	0.327869	0.0282073	CHST8, FDX1, CYP17A1	796	10	11368	5.71256	1	0.916908	0.916228
GOTERM_CC_DIRECT	GO:0000776~kinetochore	9	0.737705	0.00333805	SGO1, CENPF, INCENP, KIF2C, NEK2, CENPA, ZWINT, AURKB, MAD2L1	893	37	12833	3.49557	0.746967	0.126701	0.124235
KEGG_PATHWAY	ssc05150:Staphylococcus aureus infection	8	0.655738	0.027312	C3, SELP, ITGB2, C5AR1, MASP1, ITGAL, SLA-DMA, SLA-DOA	455	46	7001	2.67597	0.999332	0.296399	0.279622
GOTERM_BP_DIRECT	GO:0030502~negative regulation of bone mineralization	4	0.327869	0.0282073	CCR1, SRGN, ECM1, SOX9	796	10	11368	5.71256	1	0.916908	0.916228
GOTERM_BP_DIRECT	GO:0048545~response to steroid hormone	4	0.327869	0.0282073	PAQR8, PAQR9, HMGB2	796	10	11368	5.71256	1	0.916908	0.916228
GOTERM_MF_DIRECT	GO:0005496~steroid binding	5	0.409836	0.0334923	PAQR8, PAQR9, CYP21A2, SERPINA6	734	19	11048	3.96099	1	1	1
KEGG_PATHWAY	ssc00480:Glutathione metabolism	8	0.655738	0.0448707	GPX2, GCLC, GPX1, GSTA1, ODC1, MGST1, GPX7, GCLM	455	51	7001	2.41362	0.999995	0.383572	0.361861
GOTERM_CC_DIRECT	GO:0005876~spindle microtubule	7	0.57377	0.00766352	PSRC1, TBL1XR1, PLK1, CDK1, KIF11, SKA1, AURKB	893	26	12833	3.86902	0.957652	0.242285	0.237569
GOTERM_CC_DIRECT	GO:0016328~lateral plasma membrane	6	0.491803	0.0360467	GJA1, EPCAM, PTPRO, TACSTD2, IQGAP3, ATP6V1B1	893	27	12833	3.19348	1	0.620229	0.608156
GOTERM_MF_DIRECT	GO:0005540~hyaluronic acid binding	4	0.327869	0.0407714	TNFAIP6, HMMR, HAPLN3, CD44	734	12	11048	5.01726	1	1	1
GOTERM_BP_DIRECT	GO:0008299~isoprenoid biosynthetic process	4	0.327869	0.036811	IDI1, MVK, HMGCS1, HMGCR	796	11	11368	5.19324	1	1	0.999629
GOTERM_BP_DIRECT	GO:0010875~positive regulation of cholesterol efflux	4	0.327869	0.036811	PTCH1, PPARG, APOE, ABCG1	796	11	11368	5.19324	1	1	0.999629
GOTERM_CC_DIRECT	GO:0090575~RNA polymerase II transcription factor complex	5	0.409836	0.0459813	NR5A1, CEBPA, VDR, PPARG, GATA4	893	20	12833	3.59267	1	0.699938	0.686314
GOTERM_BP_DIRECT	GO:0000079~regulation of cyclin-dependent protein serine/threonine kinase activity	4	0.327869	0.0465934	CDKN2D, CCNB3, CDKN2B, CDKN2C	796	12	11368	4.76047	1	1	0.999629
GOTERM_BP_DIRECT	GO:2001235~positive regulation of apoptotic signaling pathway	4	0.327869	0.0465934	TP53INP1, OSM, CTSH, CTSC	796	12	11368	4.76047	1	1	0.999629
GOTERM_BP_DIRECT	GO:0035567~non-canonical Wnt signaling pathway	4	0.327869	0.0465934	SFRP1, SFRP2, FZD5, FRZB	796	12	11368	4.76047	1	1	0.999629
GOTERM_BP_DIRECT	GO:0043691~reverse cholesterol transport	4	0.327869	0.0465934	ABCA1, SCARB1, APOE, ABCG1	796	12	11368	4.76047	1	1	0.999629
GOTERM_BP_DIRECT	GO:0045879~negative regulation of smoothened signaling pathway	4	0.327869	0.0465934	SERPINE2, HHIP, PTCH1, RUNX2	796	12	11368	4.76047	1	1	0.999629
GOTERM_BP_DIRECT	GO:0002283~neutrophil activation involved in immune response	3	0.245902	0.0139731	FCER1G, TYROBP, SYK	796	3	11368	14.2814	1	0.730578	0.730037
GOTERM_MF_DIRECT	GO:0047493~ceramide cholinephosphotransferase activity	3	0.245902	0.012607	SAMD8, SGMS1, SGMS2	734	3	11048	15.0518	0.999923	0.784787	0.784787
KEGG_PATHWAY	ssc05144:Malaria	8	0.655738	0.049087	SELP, ITGB2, SDC1, CD36, ITGAL, MET, TLR4, TLR2	455	52	7001	2.3672	0.999998	0.394183	0.371871
GOTERM_BP_DIRECT	GO:0061418~regulation of transcription from RNA polymerase II promoter in response to hypoxia	3	0.245902	0.0139731	EGR1, BACH1, STOX1	796	3	11368	14.2814	1	0.730578	0.730037
GOTERM_BP_DIRECT	GO:0032497~detection of lipopolysaccharide	3	0.245902	0.0139731	SCARB1, LY96, TLR4	796	3	11368	14.2814	1	0.730578	0.730037
GOTERM_BP_DIRECT	GO:0019740~nitrogen utilization	3	0.245902	0.0266542	RHAG, RHCG, RHBG	796	4	11368	10.7111	1	0.916908	0.916228
GOTERM_BP_DIRECT	GO:0070365~hepatocyte differentiation	3	0.245902	0.0266542	PROX1, E2F7, E2F8	796	4	11368	10.7111	1	0.916908	0.916228
GOTERM_BP_DIRECT	GO:0042953~lipoprotein transport	3	0.245902	0.0266542	APOBEC1, MSR1, PPARG	796	4	11368	10.7111	1	0.916908	0.916228
GOTERM_BP_DIRECT	GO:0006707~cholesterol catabolic process	3	0.245902	0.0266542	SCARB1, APOE, CYP7A1	796	4	11368	10.7111	1	0.916908	0.916228
GOTERM_BP_DIRECT	GO:0045636~positive regulation of melanocyte differentiation	3	0.245902	0.0266542	ZEB2, ADAMTS9, ADAMTS20	796	4	11368	10.7111	1	0.916908	0.916228
GOTERM_BP_DIRECT	GO:0046850~regulation of bone remodeling	3	0.245902	0.0423825	GJA1, LEPR, SYT7	796	5	11368	8.56884	1	1	0.999629
KEGG_PATHWAY	ssc04960:Aldosterone-regulated sodium reabsorption	7	0.57377	0.0469111	PRKCG, SLC9A3R2, PDPK1, SCNN1A, ATP1A4, ATP1B2, PIK3R5	455	41	7001	2.62702	0.999997	0.388483	0.366493
GOTERM_MF_DIRECT	GO:0033188~sphingomyelin synthase activity	3	0.245902	0.012607	SAMD8, SGMS1, SGMS2	734	3	11048	15.0518	0.999923	0.784787	0.784787
KEGG_PATHWAY	ssc00900:Terpenoid backbone biosynthesis	6	0.491803	0.0077079	IDI1, MVK, HMGCS1, PMVK, HMGCR, ACAT2	455	20	7001	4.61604	0.870331	0.175509	0.165574
KEGG_PATHWAY	ssc00100:Steroid biosynthesis	6	0.491803	0.00958879	SQLE, SC5D, MSMO1, DHCR24, HSD17B7, LSS	455	21	7001	4.39623	0.921421	0.175509	0.165574
GOTERM_CC_DIRECT	GO:0042555~MCM complex	4	0.327869	0.00300941	MCM3, TONSL, MCM4, MCM2	893	5	12833	11.4965	0.710248	0.126701	0.124235
GOTERM_CC_DIRECT	GO:0002102~podosome	4	0.327869	0.0277667	SCIN, LPXN, ADAM8, LCP1	893	10	12833	5.74826	0.999991	0.542486	0.531927
GOTERM_BP_DIRECT	GO:0016064~immunoglobulin mediated immune response	3	0.245902	0.0423825	FCER1G, IL4R, IL13RA2	796	5	11368	8.56884	1	1	0.999629
GOTERM_BP_DIRECT	GO:0032873~negative regulation of stress-activated MAPK cascade	3	0.245902	0.0423825	PBK, FOXM1, FOXO1	796	5	11368	8.56884	1	1	0.999629
GOTERM_BP_DIRECT	GO:0040036~regulation of fibroblast growth factor receptor signaling pathway	3	0.245902	0.0423825	HHIP, RUNX2, FGFR2	796	5	11368	8.56884	1	1	0.999629
GOTERM_BP_DIRECT	GO:0002281~macrophage activation involved in immune response	3	0.245902	0.0423825	TYROBP, SYK, HAVCR2	796	5	11368	8.56884	1	1	0.999629
GOTERM_BP_DIRECT	GO:0071345~cellular response to cytokine stimulus	3	0.245902	0.0423825	MME, CXCR4, HCLS1	796	5	11368	8.56884	1	1	0.999629
KEGG_PATHWAY	ssc00770:Pantothenate and CoA biosynthesis	5	0.409836	0.0310511	VNN1, PANK1, ENPP1, BCAT1, BCAT2	455	19	7001	4.04916	0.999758	0.316482	0.298568
GOTERM_BP_DIRECT	GO:0060718~chorionic trophoblast cell differentiation	3	0.245902	0.0423825	FZD5, E2F7, E2F8	796	5	11368	8.56884	1	1	0.999629
KEGG_PATHWAY	ssc00340:Histidine metabolism	5	0.409836	0.0433099	ALDH2, HDC, HNMT, ASPA, CNDP2	455	21	7001	3.66353	0.999992	0.383572	0.361861
GOTERM_MF_DIRECT	GO:0001875~lipopolysaccharide receptor activity	3	0.245902	0.012607	SCARB1, LY96, TLR4	734	3	11048	15.0518	0.999923	0.784787	0.784787
GOTERM_BP_DIRECT	GO:0001649~osteoblast differentiation	9	0.737705	0.0517894	GJA1, SFRP1, IBSP, GDF2, RSPO2, FHL2, SPP1, ALPL, LGR4	796	59	11368	2.17852	1	1	0.999629
GOTERM_BP_DIRECT	GO:0045666~positive regulation of neuron differentiation	7	0.57377	0.0518931	HEYL, DAB1, IRX3, NAP1L2, GDPD5, BRINP3, BEND6	796	39	11368	2.56333	1	1	0.999629
GOTERM_BP_DIRECT	GO:0016477~cell migration	12	0.983607	0.0520695	FGR, CCDC88A, STRIP2, RASGEF1A, SH3KBP1, TNK2, FSCN1, SDC1, CD248, LCP1, TSPAN1, HOXA5	796	91	11368	1.88326	1	1	0.999629
GOTERM_MF_DIRECT	GO:0015171~amino acid transmembrane transporter activity	5	0.409836	0.0540697	SLC7A5, SLC7A7, SLC38A9, SLC38A11, SLC7A3	734	22	11048	3.42086	1	1	1
GOTERM_BP_DIRECT	GO:0032869~cellular response to insulin stimulus	6	0.491803	0.0548338	PLA2G1B, ENPP1, PPARG, INHBB, TRIB3, FOXO1	796	30	11368	2.85628	1	1	0.999629
GOTERM_MF_DIRECT	GO:0008519~ammonium transmembrane transporter activity	3	0.245902	0.0551422	RHAG, RHCG, RHBG	734	6	11048	7.52589	1	1	1
GOTERM_MF_DIRECT	GO:0016175~superoxide-generating NADPH oxidase activity	3	0.245902	0.0551422	GP91-PHOX, NCF1, NCF2	734	6	11048	7.52589	1	1	1
GOTERM_BP_DIRECT	GO:0018105~peptidyl-serine phosphorylation	11	0.901639	0.0552373	PRKCG, MAP4K1, PKN3, PLK1, CDK1, STK38L, VRK1, CDC7, RICTOR, MASTL, FOXO1	796	81	11368	1.93945	1	1	0.999629
GOTERM_BP_DIRECT	GO:0007155~cell adhesion	15	1.22951	0.0567914	TINAGL1, TNFAIP6, CNTN5, TNC, HAPLN3, SULF1, ITGAL, SELP, ADGRG1, IBSP, SHAS2, SPP1, OLR1, NCAM1, CD44	796	126	11368	1.70017	1	1	0.999629
GOTERM_BP_DIRECT	GO:0070372~regulation of ERK1 and ERK2 cascade	4	0.327869	0.0575134	SYK, FN1, NEK10, FGFR2	796	13	11368	4.39428	1	1	0.999629
GOTERM_BP_DIRECT	GO:0060384~innervation	4	0.327869	0.0575134	PRKCG, SERPINE2, SULF1, SULF2	796	13	11368	4.39428	1	1	0.999629
KEGG_PATHWAY	ssc04390:Hippo signaling pathway	15	1.22951	0.0597615	FZD2, FZD5, WNT5B, WNT7B, ITGB2, FGF1, GDF5, AREG, FRMD6, CCND2, PPP2R2B, ID2, PARD3, TP53BP2, NF2	455	137	7001	1.68469	1	0.465788	0.439423
GOTERM_CC_DIRECT	GO:0042629~mast cell granule	3	0.245902	0.0600104	CHGA, SRGN, NR4A3	893	6	12833	7.18533	1	0.880867	0.863721
GOTERM_BP_DIRECT	GO:0033280~response to vitamin D	3	0.245902	0.0606708	CDKN2D, SPP1, ALPL	796	6	11368	7.1407	1	1	0.999629
GOTERM_BP_DIRECT	GO:0072488~ammonium transmembrane transport	3	0.245902	0.0606708	RHAG, RHCG, RHBG	796	6	11368	7.1407	1	1	0.999629
GOTERM_BP_DIRECT	GO:0071404~cellular response to low-density lipoprotein particle stimulus	3	0.245902	0.0606708	FCER1G, SYK, ITGB2	796	6	11368	7.1407	1	1	0.999629
GOTERM_BP_DIRECT	GO:0006268~DNA unwinding involved in DNA replication	3	0.245902	0.0606708	TOP2A, MCM4, MCM2	796	6	11368	7.1407	1	1	0.999629
GOTERM_BP_DIRECT	GO:0090244~Wnt signaling pathway involved in somitogenesis	3	0.245902	0.0606708	SFRP1, SFRP2, DKK1	796	6	11368	7.1407	1	1	0.999629
GOTERM_BP_DIRECT	GO:0050872~white fat cell differentiation	3	0.245902	0.0606708	CEBPA, TBL1XR1, PPARG	796	6	11368	7.1407	1	1	0.999629
GOTERM_BP_DIRECT	GO:0071850~mitotic cell cycle arrest	3	0.245902	0.0606708	RGCC, FAP, CDC14A	796	6	11368	7.1407	1	1	0.999629
GOTERM_BP_DIRECT	GO:2000505~regulation of energy homeostasis	3	0.245902	0.0606708	PRKAA1, NR4A3, LEPR	796	6	11368	7.1407	1	1	0.999629
GOTERM_BP_DIRECT	GO:0033089~positive regulation of T cell differentiation in thymus	3	0.245902	0.0606708	VNN1, ADAM8, IL7R	796	6	11368	7.1407	1	1	0.999629
GOTERM_BP_DIRECT	GO:0030317~sperm motility	6	0.491803	0.061777	SPAG6, TEKT2, ATP1A4, SORD, TEKT3, LRRC6	796	31	11368	2.76414	1	1	0.999629
GOTERM_BP_DIRECT	GO:0050727~regulation of inflammatory response	6	0.491803	0.061777	FABP4, BCL6, FANCD2, FANCA, RICTOR, PIK3AP1	796	31	11368	2.76414	1	1	0.999629
GOTERM_CC_DIRECT	GO:0005764~lysosome	14	1.14754	0.0624172	PLEKHF1, CTSZ, CXCR4, SYT7, CTSS, GJA1, PSAP, NAAA, ACP5, CTSH, SLC38A9, RAB7B, LDLR, CTSC	893	117	12833	1.71957	1	0.884603	0.867384
GOTERM_BP_DIRECT	GO:0051216~cartilage development	5	0.409836	0.0633877	ZBTB16, HOXA3, SMAD9, SOX9, SULF1	796	22	11368	3.24577	1	1	0.999629
GOTERM_BP_DIRECT	GO:0001942~hair follicle development	5	0.409836	0.0633877	CD109, INHBA, SOX9, DKK1, LGR4	796	22	11368	3.24577	1	1	0.999629
GOTERM_BP_DIRECT	GO:0001934~positive regulation of protein phosphorylation	7	0.57377	0.0636671	C3, ROCK2, IL34, PRR5L, SOX9, MMP9, VEGFA	796	41	11368	2.43829	1	1	0.999629
GOTERM_BP_DIRECT	GO:0006954~inflammatory response	20	1.63934	0.0641305	CCR1, PTGER4, ECM1, SYK, C5AR2, C5AR1, PTGER3, TNFRSF1B, C3, SELP, ELF3, GP91-PHOX, NFKBIZ, REL, TLR8, OLR1, CD14, CCL17, TLR4, TLR2	796	187	11368	1.52742	1	1	0.999629
KEGG_PATHWAY	ssc05206:MicroRNAs in cancer	22	1.80328	0.064362	NOTCH2, PRKCG, ST14, ITGB3, CDCA5, PRKCE, RDX, TNC, MMP9, SERPINB5, VEGFA, ZEB2, CCND2, SOCS1, CCNE2, STMN1, PDCD4, E2F1, PLCG2, MET, CD44, EZH2	455	228	7001	1.48469	1	0.487312	0.459729
GOTERM_BP_DIRECT	GO:0007204~positive regulation of cytosolic calcium ion concentration	8	0.655738	0.0686155	CCR1, PTGER4, GNA15, C5AR2, C5AR1, PTGER3, CHRNA9, KNG1	796	52	11368	2.19714	1	1	0.999629
GOTERM_MF_DIRECT	GO:0030170~pyridoxal phosphate binding	7	0.57377	0.0687672	ALAS1, AGXT2, KYNU, GPT2, HDC, BCAT1, GCAT	734	44	11048	2.3946	1	1	1
KEGG_PATHWAY	ssc04630:Jak-STAT signaling pathway	15	1.22951	0.0690621	IL4R, CSF3R, CISH, IL10RA, OSM, LIFR, CSF2RB, STAM, PIK3R5, CCND2, SOCS1, LEPR, IL7R, IL13RA2, IL6ST	455	140	7001	1.64859	1	0.508374	0.479598
GOTERM_BP_DIRECT	GO:0035774~positive regulation of insulin secretion involved in cellular response to glucose stimulus	4	0.327869	0.0695189	VSNL1, GPR68, GCG, CFTR	796	14	11368	4.0804	1	1	0.999629
GOTERM_BP_DIRECT	GO:0006811~ion transport	4	0.327869	0.0695189	GP91-PHOX, SLC11A1, ACP5, LTF	796	14	11368	4.0804	1	1	0.999629
GOTERM_BP_DIRECT	GO:0043392~negative regulation of DNA binding	4	0.327869	0.0695189	ID2, E2F1, NEK2, MDFI	796	14	11368	4.0804	1	1	0.999629
GOTERM_CC_DIRECT	GO:0016324~apical plasma membrane	14	1.14754	0.0695227	SLC34A2, SCARB1, ITGB3, PTPRO, RDX, FN1, ATP1B2, GJA1, EPCAM, SCNN1A, CA4, RHCG, CFTR, ATP6V1B1	893	119	12833	1.69067	1	0.952461	0.933922
GOTERM_BP_DIRECT	GO:0033138~positive regulation of peptidyl-serine phosphorylation	7	0.57377	0.070096	SFRP2, CAV1, OSM, HCLS1, GCG, STOX1, VEGFA	796	42	11368	2.38023	1	1	0.999629
GOTERM_MF_DIRECT	GO:0017147~Wnt-protein binding	4	0.327869	0.0728016	SFRP1, SFRP2, FZD5, FRZB	734	15	11048	4.01381	1	1	1
GOTERM_MF_DIRECT	GO:0001530~lipopolysaccharide binding	4	0.327869	0.0728016	SELP, SCARB1, TLR4, TLR2	734	15	11048	4.01381	1	1	1
KEGG_PATHWAY	ssc04640:Hematopoietic cell lineage	10	0.819672	0.0730463	IL4R, CSF3R, ITGA4, MME, ITGB3, CD37, CD14, CD36, IL7R, CD44	455	80	7001	1.92335	1	0.515058	0.485904
KEGG_PATHWAY	ssc04923:Regulation of lipolysis in adipocytes	8	0.655738	0.0738574	LIPE, FABP4, PDE3B, PTGER3, NPY1R, PRKG2, TSHR, PIK3R5	455	57	7001	2.15955	1	0.515058	0.485904
GOTERM_MF_DIRECT	GO:0019899~enzyme binding	3	0.245902	0.073872	CDC20, CYB5A, PPARG	734	7	11048	6.45076	1	1	1
GOTERM_MF_DIRECT	GO:0016504~peptidase activator activity	3	0.245902	0.073872	CAV1, FN1, PCOLCE	734	7	11048	6.45076	1	1	1
KEGG_PATHWAY	ssc04550:Signaling pathways regulating pluripotency of stem cells	14	1.14754	0.077828	FZD2, FZD5, WNT5B, WNT7B, SMAD9, LIFR, INHBB, INHBA, IGF1R, PIK3R5, ID2, ID3, IL6ST, FGFR2	455	130	7001	1.65704	1	0.525479	0.495735
GOTERM_BP_DIRECT	GO:0045087~innate immune response	18	1.47541	0.0790474	FCER1G, SYK, TNK2, DEFB115, HMGB2, BMX, C3, FGR, VNN1, SLPI, GP91-PHOX, CLEC7A, REL, TLR8, CD14, TLR4, FRK, TLR2	796	168	11368	1.53015	1	1	0.999629
GOTERM_MF_DIRECT	GO:0004197~cysteine-type endopeptidase activity	6	0.491803	0.079121	SFRP1, ESPL1, CTSZ, CTSH, CTSS, CTSC	734	35	11048	2.5803	1	1	1
GOTERM_CC_DIRECT	GO:0043020~NADPH oxidase complex	3	0.245902	0.0802242	GP91-PHOX, NCF1, NCF4	893	7	12833	6.15885	1	1	0.982927
KEGG_PATHWAY	ssc00250:Alanine, aspartate and glutamate metabolism	6	0.491803	0.0805498	CPS1, AGXT2, GFPT2, GPT2, GLUL, ASPA	455	36	7001	2.56447	1	0.525479	0.495735
GOTERM_BP_DIRECT	GO:0050880~regulation of blood vessel size	3	0.245902	0.081085	NPPB, GCLC, GCLM	796	7	11368	6.1206	1	1	0.999629
GOTERM_BP_DIRECT	GO:1903206~negative regulation of hydrogen peroxide-induced cell death	3	0.245902	0.081085	GPR37, PSAP, PYCR1	796	7	11368	6.1206	1	1	0.999629
GOTERM_BP_DIRECT	GO:0071773~cellular response to BMP stimulus	3	0.245902	0.081085	HEYL, SFRP1, COL2A1	796	7	11368	6.1206	1	1	0.999629
GOTERM_BP_DIRECT	GO:0021895~cerebral cortex neuron differentiation	3	0.245902	0.081085	HPRT1, NR2E1, GDPD5	796	7	11368	6.1206	1	1	0.999629
GOTERM_BP_DIRECT	GO:0032808~lacrimal gland development	3	0.245902	0.081085	IGSF3, SOX9, FGFR2	796	7	11368	6.1206	1	1	0.999629
GOTERM_BP_DIRECT	GO:0015695~organic cation transport	3	0.245902	0.081085	RHAG, RHCG, RHBG	796	7	11368	6.1206	1	1	0.999629
GOTERM_CC_DIRECT	GO:0001772~immunological synapse	5	0.409836	0.0811705	CD53, LGALS3, RHOH, CD37, HAVCR2	893	24	12833	2.99389	1	1	0.982927
GOTERM_CC_DIRECT	GO:0000793~condensed chromosome	4	0.327869	0.0813784	TOP2A, FANCD2, HMGB2, NCAPG	893	15	12833	3.83218	1	1	0.982927
GOTERM_BP_DIRECT	GO:0009725~response to hormone	4	0.327869	0.0825482	GCLC, FHL2, HCLS1, RERG	796	15	11368	3.80838	1	1	0.999629
KEGG_PATHWAY	ssc04666:Fc gamma R-mediated phagocytosis	10	0.819672	0.082574	PRKCG, HCK, SCIN, PTPRC, SYK, NCF1, PRKCE, PLCG2, VAV1, PIK3R5	455	82	7001	1.87644	1	0.525479	0.495735
GOTERM_BP_DIRECT	GO:0009408~response to heat	5	0.409836	0.0825883	GCLC, TP53INP1, TRPV2, OSM, LRP11	796	24	11368	2.97529	1	1	0.999629
GOTERM_BP_DIRECT	GO:0051781~positive regulation of cell division	5	0.409836	0.0825883	GKN1, PTN, FGF1, FGFR2, VEGFA	796	24	11368	2.97529	1	1	0.999629
GOTERM_BP_DIRECT	GO:0071407~cellular response to organic cyclic compound	5	0.409836	0.0825883	CEBPA, TIPARP, CYP1A1, SMAD9, ALPL	796	24	11368	2.97529	1	1	0.999629
KEGG_PATHWAY	ssc04810:Regulation of actin cytoskeleton	19	1.55738	0.0841346	ITGA4, ROCK2, ITGB3, ITGB2, RDX, ARAF, FN1, ITGAL, FGF1, IQGAP3, VAV1, PIK3R5, MYLK, ENAH, PIKFYVE, DIAPH3, SCIN, PDGFD, FGFR2	455	196	7001	1.49158	1	0.525479	0.495735
GOTERM_BP_DIRECT	GO:0050680~negative regulation of epithelial cell proliferation	6	0.491803	0.0854258	SFRP1, CDKN2B, SFRP2, PTCH1, SOX9, GDF5	796	34	11368	2.52025	1	1	0.999629
GOTERM_MF_DIRECT	GO:0004674~protein serine/threonine kinase activity	18	1.47541	0.0856244	PRKCG, PRKAA1, ROCK2, PKN3, PLK1, ARAF, CDC7, VRK1, MASTL, AURKB, MYLK, NUAK1, MELK, SBK1, STK17B, RPS6KA1, PBK, STK38L	734	179	11048	1.51359	1	1	1
GOTERM_BP_DIRECT	GO:0007264~small GTPase mediated signal transduction	19	1.55738	0.0857142	RAB3B, DIRAS3, RASL11B, DOCK8, RASGRF2, RHOH, RHOF, VAV1, RERG, RASGRP4, ARL4C, DAB1, ARHGAP30, RAB25, RASGEF1A, RAB15, RAB38, RAB7B, RAB6B	796	182	11368	1.49092	1	1	0.999629
KEGG_PATHWAY	ssc04662:B cell receptor signaling pathway	9	0.737705	0.0873219	SYK, BTK, BLNK, PLCG2, DAPP1, PIK3AP1, VAV1, PIK3R5	455	71	7001	1.95044	1	0.525479	0.495735
GOTERM_MF_DIRECT	GO:0005515~protein binding	5	0.409836	0.0899256	C3, ANXA2, TUBB, OLR1, PIK3R5	734	26	11048	2.89457	1	1	1
KEGG_PATHWAY	ssc04650:Natural killer cell mediated cytotoxicity	12	0.983607	0.0899694	PRKCG, FCER1G, TYROBP, SYK, ITGB2, ARAF, PLCG2, CD48, LCP2, ITGAL, VAV1, PIK3R5	455	108	7001	1.70965	1	0.525479	0.495735
KEGG_PATHWAY	ssc04024:cAMP signaling pathway	19	1.55738	0.0905854	OXTR, SUCNR1, ROCK2, PTCH1, HHIP, PDE3B, PTGER3, NPY1R, ATP1A4, ATP1B2, GLI1, VAV1, TSHR, PIK3R5, LIPE, GRIN3B, SOX9, CFTR, GRIA4	455	198	7001	1.47651	1	0.525479	0.495735
GOTERM_CC_DIRECT	GO:0072686~mitotic spindle	5	0.409836	0.0915675	ESPL1, CDK1, KIF22, CDC14A, MAD2L1	893	25	12833	2.87413	1	1	0.982927
GOTERM_BP_DIRECT	GO:0043066~negative regulation of apoptotic process	20	1.63934	0.0920226	ANGPT4, PRKAA1, PLK1, FHL2, GCG, NR2E1, FOXO1, IGF1R, ADAMTS20, GREM1, KRT18, CHST11, CLEC5A, CDK1, CAPN3, CTSH, SOX9, MAD2L1, LTF, FAIM	796	196	11368	1.45729	1	1	0.999629
KEGG_PATHWAY	ssc04115:p53 signaling pathway	9	0.737705	0.0929901	CCNB3, CCNB2, CCNB1, CCND2, CCNE2, ZMAT3, CDK1, PMAIP1, SERPINB5	455	72	7001	1.92335	1	0.525479	0.495735
GOTERM_BP_DIRECT	GO:0016049~cell growth	5	0.409836	0.0931394	NOTCH2, TGFBR3, SGMS1, IL7R, RASGRP4	796	25	11368	2.85628	1	1	0.999629
GOTERM_BP_DIRECT	GO:0051017~actin filament bundle assembly	5	0.409836	0.0931394	BAIAP2L1, FSCN1, SHROOM1, LCP1, ADD1	796	25	11368	2.85628	1	1	0.999629
GOTERM_MF_DIRECT	GO:0003682~chromatin binding	22	1.80328	0.0938073	TOP2A, PRKAA1, PCNA, CDCA5, ATAD2, NAP1L2, GATA4, SUPT5H, RUNX2, NR5A1, CDC45, ORC1, EXO1, POLD1, UBE2T, CDK1, REL, CKS2, RCC1, PPARG, SOX9, BEND6	734	233	11048	1.4212	1	1	1
GOTERM_MF_DIRECT	GO:0000981~RNA polymerase II transcription factor activity, sequence-specific DNA binding	14	1.14754	0.0942438	EHF, SPI1, FOXJ1, FOXL2, FOXO4, FOXM1, RUNX2, FOXO1, ELF1, ELF3, REL, MYBL2, SOX9, FOXA2	734	131	11048	1.60859	1	1	1
GOTERM_MF_DIRECT	GO:0030169~low-density lipoprotein particle binding	3	0.245902	0.0942766	MSR1, SCARB1, LDLR	734	8	11048	5.64441	1	1	1
GOTERM_MF_DIRECT	GO:0005539~glycosaminoglycan binding	3	0.245902	0.0942766	TGFBR3, EGFLAM, SPOCK3	734	8	11048	5.64441	1	1	1
KEGG_PATHWAY	ssc04114:Oocyte meiosis	12	0.983607	0.0945659	CDC20, SGO1, CCNB2, ESPL1, CCNE2, RPS6KA1, PLK1, CDK1, FBXO5, BUB1, IGF1R, MAD2L1	455	109	7001	1.69396	1	0.525479	0.495735
KEGG_PATHWAY	ssc05217:Basal cell carcinoma	7	0.57377	0.0951812	FZD2, WNT5B, FZD5, WNT7B, HHIP, PTCH1, GLI1	455	49	7001	2.19812	1	0.525479	0.495735
GOTERM_CC_DIRECT	GO:0031225~anchored component of membrane	4	0.327869	0.0951925	VNN1, DPEP2, ENPP6, GPC6	893	16	12833	3.59267	1	1	0.982927
GOTERM_BP_DIRECT	GO:0030177~positive regulation of Wnt signaling pathway	4	0.327869	0.0965332	ZEB2, SULF1, FGFR2, TLR2	796	16	11368	3.57035	1	1	0.999629
GOTERM_BP_DIRECT	GO:0006955~immune response	20	1.63934	0.0991411	CCR1, TINAGL1, EDA, OSM, TNFRSF1B, CXCL14, SLA-DMA, VAV1, CTSS, SLA-DOA, TNFSF13B, TGFBR3, SLPI, BLNK, ENPP1, CTSH, TNFSF8, LCP2, CD36, CCL17	796	198	11368	1.44257	1	1	0.999629
GOTERM_BP_DIRECT	GO:0007160~cell-matrix adhesion	7	0.57377	0.0993859	MKLN1, EDA, COL13A1, ITGB3, ITGB2, LYPD5, ITGAL	796	46	11368	2.17326	1	1	0.999629

## Sheet: MD vs ME
Supplementary Table 5 GO enrichent and KEGG pathway analysis of DEGs
Category	Term	Count	%	PValue	Genes	List Total	Pop Hits	Pop Total	Fold Enrichment	Bonferroni	Benjamini	FDR
KEGG_PATHWAY	ssc01100:Metabolic pathways	106	8.48679	0.0132498	CHPF, DGKB, PANK1, MSMO1, NSDHL, ENPP1, HADH, TKTL1, SDS, ACSL1, GPT2, OCRL, CEL, KMO, ACLY, MTHFD1, ATP6V0D2, ATP6V1A, CDS1, IDI1, PLD4, AK4, MTMR4, FUT1, CYP19A1, ACAT2, RDH12, ST3GAL4, RDH16, ST8SIA5, B4GALNT1, CHKA, GOT1, GFPT2, EPHX2, DHCR24, GRHPR, SQLE, ALDH6A1, GCLC, DAO, CPS1, B4GAT1, FASN, CYP1A1, ALPL, ALDH18A1, GCLM, GAL3ST1, MTR, TCIRG1, PIK3C2B, HK3, ALDH2, KYNU, B3GALT1, DNMT3B, PH…	520	1161	7001	1.22922	0.972347	0.178872	0.166947
GOTERM_CC_DIRECT	GO:0005737~cytoplasm	194	15.5324	0.000774872	SPINT2, SMC4, CDC20, GJA1, GNAT3, RPS6KA1, STMN1, RCC1, ROPN1L, FBXO5, SKP2, PRKACB, MFSD2A, SDS, IL1R2, RUNX2, RUNX1, AR, PADI2, TXNIP, SPATA18, PRR11, CDCA2, MAGED1, EPAS1, CDCA5, CDCA7, NCAPG, STC1, AAAS, IQGAP3, OAZ3, STRIP2, NUAK1, RACGAP1, MAP2, S100A12, PLK1, CDC7, ELL2, ZWINT, PRRC2A, CREBRF, SDC1, EZH2, BTG1, KIF11, AREG, MEDAG, HEY2, ENC1, BBS7, CLIC2, DLGAP5, ANKRD6, MAP4K1, RMI2, MME,…	940	2145	12833	1.23474	0.280679	0.0299382	0.028952
GOTERM_CC_DIRECT	GO:0005634~nucleus	175	14.0112	0.0333786	MDC1, EHF, SPI1, PANK1, CCNF, HJURP, MSI1, FGF1, CLU, CDC14A, LGALS3, GJA1, RGS2, CCND2, RPS6KA1, RAVER2, MACROD1, CAPN3, NEK2, FBXO5, KPNA2, PITX1, PRKACB, OSR2, TLE2, LIG1, SWAP70, KCTD1, VRK1, OCRL, TC2N, RUNX2, RUNX1, AR, MYCL, MELK, MYCN, CCNE2, FANCD2, S100A6, S100A4, TRIB3, AIPL1, KIF20A, PRR11, S100A8, RHNO1, PIF1, GCM1, BLM, PARM1, PRKDC, EPAS1, MAGED1, CDCA5, TACSTD2, CDCA7, CREM, STC1,…	940	2096	12833	1.13985	0.999999	0.429876	0.415716
GOTERM_BP_DIRECT	GO:0045944~positive regulation of transcription from RNA polymerase II promoter	44	3.52282	0.0368056	TOP2A, PRKDC, EPAS1, HMGB2, LRP5, ASH2L, ADRB2, FOXM1, FGF1, HIF1A, FOXO1, CREB3L4, EPCAM, HEY2, RPS6KA1, E2F1, NLRP3, CYTL1, NOS1, E2F7, E2F8, FZD5, VDR, ATAD2, OSM, FOXL2, INHBA, SUPT5H, SREBF2, PHOX2A, PAX1, NR5A1, AR, BCL9, SFRP2, MYCN, F2RL1, HCLS1, ITGA6, IRF5, PPARG, TNFSF8, OGT, RHOQ	851	436	11368	1.3481	1	1	0.998586
GOTERM_BP_DIRECT	GO:0006954~inflammatory response	34	2.72218	2.86308e-06	ECM1, CCL11, C5AR2, C5AR1, PTGS2, AIF1, LIPA, C3, C5, CCL5, CCRL2, CCL4, BDKRB2, S100A12, CCL2, OLR1, NLRP3, CD14, CCR5, LYN, CCR1, NGFR, SYK, SPHK1, F2R, TNFRSF1B, ELF3, GP91-PHOX, PLP1, TLR8, TLR5, TLR4, IL17B, TLR2	851	187	11368	2.4288	0.0080698	0.00405124	0.00404408
KEGG_PATHWAY	ssc05200:Pathways in cancer	45	3.60288	0.00220636	CSF1R, CEBPA, SPI1, CSF3R, LAMA1, EPAS1, HHIP, LPAR3, LAMC1, PTGS2, GLI1, FGF1, HIF1A, ADCY6, FOXO1, RASGRP4, GNG10, E2F1, RAC2, BDKRB2, SKP2, SMAD2, WNT10B, EGLN3, CDKN2B, WNT5B, FZD5, TPM3, PTCH1, ZBTB16, WNT7B, F2R, FZD9, FN1, LAMB1, VEGFD, MMP9, RUNX1, AR, RAD51, CCNE2, COL4A4, CKS2, ITGA6, PPARG	520	384	7001	1.57775	0.447977	0.0595716	0.0556002
GOTERM_CC_DIRECT	GO:0070062~extracellular exosome	159	12.7302	2.29828e-05	CD86, CPNE8, SCARB1, ALDH1L1, CD84, STEAP4, FRMPD1, SERPINE1, DEFB1, METRNL, HNMT, LIPA, SOGA1, CLU, ACTG2, LGALS3, GJA1, EFEMP1, STMN1, ARL6IP5, GEN1, ACOT7, IGFBP2, ENTPD6, OCRL, PCOLCE, KMO, SDCBP2, SLPI, CRISPLD1, MTHFD1, DAAM2, NAAA, PADI2, S100A4, KCTD12, RHCG, CES3, ATP6V0D2, CD101, S100A8, ARL8B, ATP6V1A, IGSF8, TACSTD2, DPT, SLC1A5, CORO1A, NID2, ACAT2, KNG1, DPP4, ADGRG1, GNG10, C5, SCI…	940	1590	12833	1.36521	0.00972023	0.00244192	0.00236148
GOTERM_MF_DIRECT	GO:0005524~ATP binding	104	8.32666	9.21164e-06	PANK1, SMC4, ACTG2, KIF5C, CHEK2, RPS6KA1, PDK4, KDR, ENPP1, NEK2, PIM2, PRKACB, LIG1, SWAP70, VRK1, MYO7A, RUNX2, RUNX1, ACLY, MELK, MTHFD1, TRIB3, KIF20A, KIF20B, ATP6V1A, CSF1R, PIF1, BLM, PRKDC, NPR2, AK4, NUAK1, GRK3, ORC1, NLRP3, VARS2, LYN, PLK3, ATP8B4, FANCM, UBE2C, XRCC2, NEK6, PLK1, CDC7, KIF18A, KIF18B, CPS1, STK26, UBE2T, KIF4A, CDK1, HYOU1, FGFR4, TOP2A, FLT1, LRRK1, KIF12, KIF11, C…	759	992	11048	1.52603	0.00752512	0.00693428	0.00693428
GOTERM_MF_DIRECT	GO:0005509~calcium ion binding	49	3.92314	0.00367952	WDR49, CLSTN3, CLSTN1, IHH, EFEMP1, CAPN3, EFHD1, OIT3, ANXA2, TC2N, MELK, CDH11, S100A6, PADI2, MMP19, S100A4, LCP1, S100A8, FBLN7, MACF1, PCDH10, DHH, CAPSL, NID2, LRP8, AIF1, CACNA1E, DLL4, PRRG4, EGFLAM, SCIN, SPOCK3, S100A12, PCDH1, LDLR, SLC25A24, S100A10, KCNIP2, DLK1, SYT7, SULF2, BMP1, LPCAT2, FAT2, TLL2, AGRN, MEGF8, SLC24A5, FBN1	759	472	11048	1.51111	0.951334	0.581794	0.581794
KEGG_PATHWAY	ssc04151:PI3K-Akt signaling pathway	41	3.28263	0.000972812	CSF1R, PRKAA1, FLT1, CSF3R, LAMA1, IRS1, PKN3, ITGB3, COL11A1, LPAR3, LAMC1, EFNA5, FGF1, VTN, GNG10, CCND2, CREB3L4, SPP1, KDR, JAK3, NGFR, IL4R, SYK, VWF, F2R, OSM, FN1, PPP2R5D, LAMB1, VEGFD, CCNE2, COL5A1, COL4A4, COL6A3, ITGA6, COL6A5, IL7R, PIK3AP1, FGFR4, TLR4, TLR2	520	326	7001	1.69326	0.230346	0.0487432	0.0454937
GOTERM_BP_DIRECT	GO:0008284~positive regulation of cell proliferation	26	2.08167	0.00320968	CSF1R, ASH2L, GLI1, FOXM1, FGF1, AREG, DPP4, EPCAM, RAC2, CTSH, WNT10B, IL34, F2R, OSM, CDC7, EMP2, RUNX2, GREM1, AR, SFRP2, HCLS1, PTPN6, KIF20B, FGFR4, CRLF1, HBEGF	851	187	11368	1.85732	0.999888	0.412735	0.412006
GOTERM_CC_DIRECT	GO:0005615~extracellular space	94	7.52602	4.91585e-07	PCSK1, ECM1, SERPINE2, COL14A1, SERPINE1, CTSZ, HMGB2, IHH, DEFB1, FGF1, SERPINA6, METRNL, SOGA1, AREG, CLU, GLDN, CTSS, LGALS3, EFEMP1, C1QTNF6, CTSH, ENPP1, CPXM1, CTSC, SRGN, SERPINA3-2, ANXA2, IGFBP5, SFTPC, GKN1, IGFBP2, PCOLCE, DKK1, MMP9, DKK2, ADAMTS20, GREM1, COL2A1, SFRP2, SLPI, CD109, CHI3L2, TFF3, COL6A3, S100A4, LCP1, SMPDL3B, SMPDL3A, CES3, SCG2, S100A8, LTF, HBEGF, CSTB, CCL11, DHH…	940	762	12833	1.68412	0.000208902	0.000104462	0.000101021
GOTERM_BP_DIRECT	GO:0006955~immune response	26	2.08167	0.00675548	CCL11, EDA, CXCL14, CTSS, TNFSF13B, VTN, CCL5, CCL4, BLNK, ENPP1, CTSH, CD36, CCR5, CCR1, NGFR, TNFSF15, OSM, SLA-DMB, TNFRSF1B, SLA-DMA, VAV1, SLA-DOA, TGFBR3, SLPI, LCP2, TNFSF8	851	198	11368	1.75413	1	0.521346	0.520425
GOTERM_CC_DIRECT	GO:0005654~nucleoplasm	82	6.56525	0.0436066	TOP2A, MDC1, FEN1, EHF, FOXM1, FGF1, CHTF18, HNMT, SMC4, CDC14A, GIMAP8, LMNB1, CDC20, CHAF1B, EXO1, KYNU, RCC1, OLR1, PMEPA1, MYBL2, FBXO5, HADH, KPNA2, CYTIP, CFAP45, METTL17, DUSP4, ACOT7, LIG1, HMGCS1, VRK1, KIF23, MASTL, RUNX2, RUNX1, SGO1, SGO2, NEIL3, RBL1, HNRNPH1, TFEC, MCM3, MCM4, KIF20B, DTL, SNRPA, MCM2, ASF1B, CUL7, PARPBP, PCNA, SMARCD3, CDCA2, PRKDC, CDCA5, CDCA7, CAPG, AAAS, PTHLH…	940	919	12833	1.21814	1	0.487705	0.47164
GOTERM_CC_DIRECT	GO:0016020~membrane	67	5.36429	0.0235413	DIRAS3, EDA, DOCK8, ITGB2, KIF11, CHTF18, KIF15, CCND2, DUOXA2, NUF2, STMN1, RAC2, BBS7, KPNA2, JAK3, CEP55, CTSC, MAP4K1, PARP1, ACSL1, DDX56, MAMDC2, SORD, KREMEN1, CIT, ARHGAP45, MTHFD1, RILPL2, HNRNPH1, EHBP1L1, MCM3, MCM4, KIF2C, PLIN2, PRR11, ARL8B, PRKDC, NCAPG, TTK, HMMR, CYP19A1, FUT1, RASGRP4, CYP17A1, ADD2, CCNB2, OGFRL1, CCNB1, STAMBPL1, POLD1, MPP1, MSR1, NCAPH2, SPRY4, LAPTM5, VEGFD…	940	707	12833	1.29377	0.99996	0.390143	0.377291
GOTERM_BP_DIRECT	GO:0045087~innate immune response	23	1.84147	0.00700737	LYN, C1QA, FCER1G, SYK, RSAD2, MX2, HMGB2, DEFB123, ISG20, C3, FGR, VNN1, SLPI, GP91-PHOX, CLEC7A, TLR8, S100A12, CD14, TLR5, JAK3, TLR4, S100A8, TLR2	851	168	11368	1.82883	1	0.521346	0.520425
GOTERM_CC_DIRECT	GO:0005887~integral component of plasma membrane	64	5.1241	0.0382214	SCARB1, OXTR, EDA, FLT1, STEAP4, HHIP, SLC4A3, TSPAN12, SLC2A6, SLC6A4, CYSLTR2, CCRL2, KDR, CD37, QRFPR, NEO1, MFSD2A, CD53, FCER1G, NPY5R, INSRR, KCNK13, PLAUR, CEL, TNFRSF1B, ADRA2B, DCSTAMP, CLDN4, TLR5, RHCG, TLR4, HBEGF, NLGN3, SAMD8, SGMS1, HVCN1, C5AR2, PTAFR, C5AR1, TACSTD2, ATP1A4, ADRB2, SGMS2, CLCN1, SLC7A3, EPCAM, RHBG, TSPAN1, PAG1, NGFR, CADM2, TRPV2, LAPTM5, SLC16A12, SYT13, SLCO3…	940	690	12833	1.26628	1	0.451225	0.436361
GOTERM_BP_DIRECT	GO:0055114~oxidation-reduction process	21	1.68135	0.00289764	CBR2, GPX1, NCF1, SORD, MSMO1, HMGCR, IFI30, PTGR1, KMO, CYP19A1, HSD17B8, CYP7A1, CYP17A1, POR, DAO, GP91-PHOX, ALDH2, CYP21A2, FDX1, PHGDH	851	137	11368	2.04764	0.999729	0.390353	0.389663
GOTERM_CC_DIRECT	GO:0005794~Golgi apparatus	44	3.52282	0.00128151	MACF1, CUL7, EHF, PARM1, GAL3ST1, SLC1A5, CXCL14, STX11, PTHLH, NTN3, GJA1, RAB20, CREB3L4, MGAT5, KDR, APOE, DRAM2, LDLR, LYN, SRGN, COL26A1, ATP8B4, LIG1, FZD5, PTCH1, TMEM132A, EMP2, CDC6, DUSP26, SULF2, ADAM19, BCL9, TPST1, RNF128, B4GAT1, BHLHE40, PPARG, KIF20A, FGFR4, MDGA1, OBSL1, ST6GALNAC5, EMID1, TLR2	940	365	12833	1.64574	0.420153	0.038903	0.0376215
GOTERM_CC_DIRECT	GO:0005576~extracellular region	40	3.20256	0.0499648	C1QB, C1QA, FCN2, ITIH4, DEFB1, DEFB123, C4BPA, IFI30, FGF1, CXCL14, NTN3, PRRG4, C5, CCL4, CASP1, S100A12, ACP5, OLR1, INSL3, MSMB, KIRREL3, CHGA, VWF, SFTPC, FST, IGFBP2, NPG1, ISG15, INHBA, DKK1, TCN1, CHI3L2, GHRL, CCDC3, MELTF, SCG2, IL17B, C1QC, LTF, FBN1	940	407	12833	1.34173	1	0.520776	0.503621
GOTERM_BP_DIRECT	GO:0007018~microtubule-based movement	15	1.20096	2.86408e-06	KIF24, KIF12, KIF23, KIF22, KIF11, KIF15, CENPE, KIF18A, KIF19, KIF18B, KIF5C, KIF4A, KIF2C, KIF20A, KIF20B	851	45	11368	4.4528	0.0080726	0.00405124	0.00404408
GOTERM_BP_DIRECT	GO:0045766~positive regulation of angiogenesis	15	1.20096	0.000303904	ECM1, CCL11, BTG1, FLT1, SPHK1, C5AR1, SERPINE1, VEGFD, FGF1, HIF1A, GREM1, C5, SFRP2, KDR, CTSH	851	66	11368	3.036	0.576914	0.111097	0.110901
GOTERM_MF_DIRECT	GO:0003682~chromatin binding	24	1.92154	0.0494797	SMAD2, TOP2A, PRKAA1, PCNA, CITED1, FANCM, CDCA5, ATAD2, GATA4, SUPT5H, RUNX2, NR5A1, AR, RAD51, CDC45, ORC1, EXO1, POLD1, UBE2T, CDK1, CKS2, RCC1, PPARG, BEND6	759	233	11048	1.49933	1	1	1
KEGG_PATHWAY	ssc04110:Cell cycle	30	2.40192	2.58024e-09	PCNA, PRKDC, TTK, CDC14A, CDC20, CCNB3, CCNB2, CCNB1, CDC45, CCND2, ORC1, CHEK2, E2F1, SKP2, BUB1, SMAD2, CDKN2B, CDKN2C, PLK1, CDC7, CDC6, RBL1, CCNE2, ESPL1, CDK1, MCM3, MCM4, MCM5, MAD2L1, MCM2	520	115	7001	3.51221	6.94085e-07	6.96666e-07	6.50221e-07
GOTERM_MF_DIRECT	GO:0008201~heparin binding	16	1.28102	0.000402842	SERPINE2, COL13A1, PTCH1, LPL, PCOLCE, FGF1, TGFBR3, VTN, ADGRG1, COL5A1, APOE, FMOD, FGFR4, FBN1, LTF, HBEGF	759	82	11048	2.84019	0.281361	0.107343	0.107343
GOTERM_CC_DIRECT	GO:0009986~cell surface	38	3.04243	5.48986e-05	NLGN3, SCARB1, CSF1R, HHIP, ITGB2, DEFB123, AREG, CLU, DPP4, NT5E, EPCAM, CLEC5A, ENPP1, KCNN2, LDLR, HAVCR2, GHSR, FZD5, ANXA2, F2R, FZD9, TRPV2, EMP2, CEL, L1CAM, SLA-DMA, SULF2, GREM1, DCSTAMP, TYROBP, LRFN1, CD109, ADGRF5, SDC1, MELTF, TLR2, LTF, HBEGF	940	257	12833	2.0186	0.0230625	0.00388865	0.00376056
GOTERM_BP_DIRECT	GO:0010628~positive regulation of gene expression	15	1.20096	0.0419641	EDA, ITGB3, EPHX2, HMGB2, FN1, IQGAP3, SLC6A4, DLL4, GJA1, PLP1, CTSH, IL7R, FGFR4, LDLR, TLR2	851	113	11368	1.77324	1	1	0.998586
GOTERM_CC_DIRECT	GO:0005813~centrosome	33	2.64211	0.000975155	CUL7, PCNA, NCAPG, SNX10, WDR62, AAAS, CDC14A, CCNB2, CCNB1, CDC45, NEK2, BBS7, CCDC141, CEP55, GEN1, PLK3, CKAP2L, XRCC2, PLK1, KIF23, SORBS1, MASTL, ELL2, SGO1, CENPF, ESPL1, RILPL2, STK26, CDK1, MCM3, KIF20B, OBSL1, DTL	940	245	12833	1.83886	0.339424	0.0324519	0.0313829
GOTERM_BP_DIRECT	GO:0030335~positive regulation of cell migration	14	1.1209	0.00607918	LYN, CSF1R, CCL11, FLT1, ARHGEF39, SPHK1, F2R, LAMB1, FGF1, CORO1A, FGR, F2RL1, CTSH, FERMT3	851	80	11368	2.33772	1	0.521346	0.520425
KEGG_PATHWAY	ssc04145:Phagosome	28	2.24179	4.7598e-06	ATP6V1A, STX12, SCARB1, NCF1, NCF2, ITGB3, ITGB2, NCF4, TCIRG1, CORO1A, CTSS, C3, CLEC7A, OLR1, CD14, CD36, MSR1, TUBB, SLA-DMB, TUBB4B, TUBB4A, SLA-DMA, SLA-DOA, RAB7B, ATP6V0D2, TLR4, TLR2, ATP6V1B1	520	143	7001	2.6362	0.00127957	0.000642573	0.000599735
GOTERM_CC_DIRECT	GO:0005578~proteinaceous extracellular matrix	24	1.92154	0.000247593	WNT10B, COL26A1, COL16A1, VWF, AMBN, WNT7B, DPT, HAPLN3, FGF1, COCH, ADAMTS20, TGFBR3, COL5A1, SPOCK3, ADAMTSL2, TFF3, COL6A3, ALPL, EMILIN1, COL6A5, FMOD, GPC6, EMID1, FBN1	940	142	12833	2.3074	0.0998916	0.0116919	0.0113068
GOTERM_CC_DIRECT	GO:0016324~apical plasma membrane	20	1.60128	0.000992645	ATP6V1A, SCARB1, ITGB3, PTPRO, FN1, EMP2, ADRB2, TCIRG1, ATP1B2, MYO7A, DPP4, GJA1, EPCAM, TRPV4, STK26, RHCG, DRAM2, PFKM, ATP6V0D2, ATP6V1B1	940	119	12833	2.29448	0.344321	0.0324519	0.0313829
GOTERM_BP_DIRECT	GO:0001525~angiogenesis	14	1.1209	0.022289	ROBO4, FZD5, SYK, ANXA2, EPAS1, SERPINE1, VEGFD, FGF1, PLXDC1, HS6ST1, HIF1A, ADGRG1, SRPX2, SCG2	851	94	11368	1.98955	1	0.829679	0.828213
KEGG_PATHWAY	ssc05166:HTLV-I infection	27	2.16173	0.0445806	SPI1, PCNA, TRRAP, ITGB2, CREM, ADCY6, CDC20, CCND2, POLD1, CHEK2, TP53INP1, E2F1, JAK3, POLE, SMAD2, WNT10B, CDKN2B, CDKN2C, WNT5B, FZD5, IL1R2, WNT7B, FZD9, SLA-DMB, SLA-DMA, SLA-DOA, MAD2L1	520	248	7001	1.46578	0.999995	0.352288	0.328802
GOTERM_BP_DIRECT	GO:0043065~positive regulation of apoptotic process	14	1.1209	0.0302964	TOP2A, WNT10B, CSRNP3, BCL2A1, PRKDC, ZBTB16, FOXL2, CLU, FOXO1, MELK, SFRP2, SCIN, ITGA6, IRF5	851	98	11368	1.90834	1	0.902196	0.900601
GOTERM_CC_DIRECT	GO:0031012~extracellular matrix	19	1.52122	7.57363e-05	ECM1, SERPINE2, VWF, ANXA2, COL14A1, TUBB, SERPINE1, DPT, PCOLCE, CLU, MMP9, ADAMTS20, TGFBR3, LGALS3, VTN, EFEMP1, SLPI, MMP19, APOE	940	90	12833	2.88212	0.0316766	0.00459827	0.0044468
GOTERM_BP_DIRECT	GO:0070374~positive regulation of ERK1 and ERK2 cascade	14	1.1209	0.0490113	CCR1, CSF1R, CCL11, C5AR2, C5AR1, F2R, GCG, CCL5, CCL4, KDR, CCL2, F2RL1, FGFR4, HAVCR2	851	105	11368	1.78112	1	1	0.998586
KEGG_PATHWAY	ssc01130:Biosynthesis of antibiotics	25	2.0016	0.00721842	IDI1, MVK, AK4, MSMO1, HMGCR, ACAT2, HK3, NSDHL, ALDH2, PHGDH, HADH, IDH3A, TKTL1, SDS, HMGCS1, GOT1, ARG1, GFPT2, LSS, ACLY, SQLE, DAO, BCAT1, PFKM, FBP2	520	191	7001	1.76223	0.857555	0.121811	0.11369
GOTERM_BP_DIRECT	GO:0030593~neutrophil chemotaxis	13	1.04083	2.2256e-05	CCL11, FCER1G, CSF3R, SYK, ITGB2, C5AR1, VAV1, LGALS3, JAML, CCL5, CCL4, CCL2, S100A8	851	40	11368	4.34148	0.0610427	0.0194041	0.0193698
GOTERM_BP_DIRECT	GO:0008360~regulation of cell shape	13	1.04083	0.0152532	CSF1R, CCL11, SH3KBP1, CDC7, VRK1, CORO1A, COCH, FGR, STRIP2, FMNL1, KDR, CCL2, RHOQ	851	80	11368	2.17074	1	0.715401	0.714137
GOTERM_BP_DIRECT	GO:0006979~response to oxidative stress	12	0.960769	0.00159094	NQO1, TRPM2, GPX2, GCLC, GPX1, MSRB2, TXNIP, GPX7, DHCR24, APOE, PTGS2, GCLM	851	53	11368	3.02454	0.988957	0.281297	0.2808
KEGG_PATHWAY	ssc05205:Proteoglycans in cancer	23	1.84147	0.0237568	WNT10B, FZD5, WNT5B, ITGB3, PTCH1, WNT7B, CAMK2A, PLAUR, FZD9, FN1, HSPG2, MMP9, HIF1A, VTN, PDCD4, KDR, SDC1, HCLS1, PTPN6, TLR4, CD44, TLR2, HBEGF	520	190	7001	1.62979	0.998447	0.246705	0.230258
GOTERM_BP_DIRECT	GO:0050728~negative regulation of inflammatory response	11	0.880705	0.00249037	GHSR, NT5E, MVK, PBK, ADORA1, ACP5, GHRL, APOE, SMPDL3B, TNFRSF1B, METRNL	851	48	11368	3.0613	0.999138	0.370803	0.370148
GOTERM_BP_DIRECT	GO:0007229~integrin-mediated signaling pathway	11	0.880705	0.00341532	FGR, FCER1G, TYROBP, SYK, ITGB3, ITGB2, PLEK, ITGA6, VAV1, FERMT3, ADAMTS20	851	50	11368	2.93885	0.999938	0.420084	0.419342
KEGG_PATHWAY	ssc04060:Cytokine-cytokine receptor interaction	23	1.84147	0.0412657	CCR1, CX3CR1, CSF1R, NGFR, IL4R, CCL11, EDA, CSF3R, TNFSF15, IL10RA, IL1R2, OSM, CSF2RB, TNFRSF1B, CXCL14, TNFSF13B, CCL5, CCL4, CCL2, TNFSF8, IL7R, CCR5, TNFRSF21	520	201	7001	1.5406	0.999988	0.337629	0.31512
KEGG_PATHWAY	ssc05202:Transcriptional misregulation in cancer	21	1.68135	0.00828653	CD86, CSF1R, NGFR, CEBPA, SPI1, CDKN2C, FLT1, BCL2A1, FUS, IL1R2, ZBTB16, MMP9, RUNX2, FOXO1, RUNX1, NR4A3, CCND2, MYCN, BMP2K, PPARG, CD14	520	152	7001	1.86008	0.893367	0.124298	0.116011
KEGG_PATHWAY	ssc04512:ECM-receptor interaction	19	1.52122	1.90605e-05	VWF, LAMA1, ITGB3, COL11A1, FN1, LAMB1, HMMR, LAMC1, HSPG2, VTN, COL5A1, COL4A4, SPP1, SDC1, COL6A3, ITGA6, COL6A5, CD36, CD44	520	81	7001	3.1581	0.00511419	0.00171544	0.00160108
GOTERM_BP_DIRECT	GO:0007204~positive regulation of cytosolic calcium ion concentration	11	0.880705	0.0045941	CCR1, GNA15, C5AR2, TRPV4, SWAP70, F2R, C5AR1, CHRNA9, F2RL1, GHRL, KNG1	851	52	11368	2.82582	0.999998	0.464168	0.463347
GOTERM_BP_DIRECT	GO:0042593~glucose homeostasis	11	0.880705	0.0159315	CEBPA, PRKAA1, PTCH1, ADGRF5, PDK4, PPARG, PFKM, HIF1A, FOXO1, SIDT2, FBN1	851	62	11368	2.37004	1	0.715401	0.714137
GOTERM_BP_DIRECT	GO:0007267~cell-cell signaling	11	0.880705	0.0375576	CCR1, GREM1, GJA1, DHH, LVRN, CCL5, IHH, ADRB2, CCR5, ADRA2B, CXCL14	851	71	11368	2.06961	1	1	0.998586
GOTERM_BP_DIRECT	GO:0000082~G1/S transition of mitotic cell cycle	10	0.800641	0.000314166	PLK3, CDKN2C, CCNE2, CDCA5, RCC1, INHBA, PIM2, SKP2, IQGAP3, CDKN3	851	31	11368	4.30916	0.589027	0.111097	0.110901
KEGG_PATHWAY	ssc04380:Osteoclast differentiation	18	1.44115	0.0186238	CSF1R, SPI1, SYK, NCF1, NCF2, ITGB3, NCF4, TREM2, OSCAR, SOCS1, TYROBP, GP91-PHOX, BLNK, BTK, ACP5, PPARG, LCP2	520	133	7001	1.82212	0.993636	0.209517	0.19555
KEGG_PATHWAY	ssc05323:Rheumatoid arthritis	16	1.28102	0.00145704	CD86, ATP6V1A, FLT1, ITGB2, SLA-DMB, TCIRG1, SLA-DMA, SLA-DOA, TNFSF13B, CCL5, ACP5, CCL2, ATP6V0D2, TLR4, TLR2, ATP6V1B1	520	86	7001	2.50483	0.324451	0.0553696	0.0516783
GOTERM_BP_DIRECT	GO:0050830~defense response to Gram-positive bacterium	10	0.800641	0.000839221	CHGA, FGR, C5AR1, HMGB2, ACP5, DEFB1, TNFSF8, HAVCR2, TLR2	851	35	11368	3.81669	0.907078	0.237416	0.236996
GOTERM_CC_DIRECT	GO:0045121~membrane raft	16	1.28102	0.000696686	LYN, STX12, GHSR, ANXA2, TNFRSF1B, SLC6A4, LAT2, DPP4, GJA1, KDR, OLR1, MAL2, PAG1, RHOQ, TLR2, S100A10	940	81	12833	2.69672	0.256358	0.0296092	0.0286338
GOTERM_MF_DIRECT	GO:0016887~ATPase activity	13	1.04083	0.00425703	MACF1, ATAD2, KIF24, KIF12, KIF23, KIF22, CLU, KIF15, CENPE, KIF19, KIF2C, KIF20A, KIF20B	759	74	11048	2.55713	0.969749	0.581794	0.581794
GOTERM_BP_DIRECT	GO:0007059~chromosome segregation	10	0.800641	0.00158232	CDCA2, INCENP, NEK6, HJURP, RCC1, NEK2, KIF11, SKA1, ARL8B, SPC25	851	38	11368	3.51537	0.988684	0.281297	0.2808
GOTERM_BP_DIRECT	GO:0014068~positive regulation of phosphatidylinositol 3-kinase signaling	10	0.800641	0.00192299	FGR, FLT1, CCL5, F2R, KDR, HCLS1, F2RL1, PRR5L, PTPN6, PIK3AP1	851	39	11368	3.42523	0.995692	0.302231	0.301696
GOTERM_CC_DIRECT	GO:0005764~lysosome	16	1.28102	0.0234176	PLEKHF1, CTSZ, IFI30, SYT7, CTSS, GJA1, NPC2, PSAP, NAAA, ACP5, CTSH, DNASE2, RAB7B, DRAM2, LDLR, CTSC	940	117	12833	1.86696	0.999958	0.390143	0.377291
GOTERM_MF_DIRECT	GO:0004872~receptor activity	12	0.960769	0.00692908	NLGN3, OGFRL1, CD200R1, CADM2, ITGB3, ITGB2, CD48, CEL, TLR5, NEO1, TLR2, NECTIN1	759	69	11048	2.53148	0.996659	0.811692	0.811692
GOTERM_BP_DIRECT	GO:0006629~lipid metabolic process	10	0.800641	0.0083242	ACLY, FADS2, WNT10B, FABP5, NAAA, GDPD5, ENPP6, PLTP, FADS1	851	48	11368	2.783	1	0.572884	0.571871
GOTERM_BP_DIRECT	GO:0032869~cellular response to insulin stimulus	9	0.720576	0.00125597	GHSR, GOT1, PARP1, PRKDC, ENPP1, PPARG, INHBB, TRIB3, FOXO1	851	30	11368	4.00752	0.971465	0.281297	0.2808
GOTERM_BP_DIRECT	GO:0007015~actin filament organization	9	0.720576	0.0194341	TPM3, TRPV4, WAS, RAC2, FSCN1, EMP2, SORBS1, RHOF, CORO1A	851	46	11368	2.6136	1	0.808517	0.807089
GOTERM_CC_DIRECT	GO:0005871~kinesin complex	15	1.20096	2.1015e-07	KIF24, KIF12, KIF23, KIF22, KIF11, KIF15, CENPE, KIF18A, KIF19, KIF18B, KIF5C, KIF4A, KIF2C, KIF20A, KIF20B	940	38	12833	5.389	8.93098e-05	8.93137e-05	8.63716e-05
KEGG_PATHWAY	ssc05146:Amoebiasis	15	1.20096	0.0207208	LAMA1, ARG1, IL1R2, COL11A1, ITGB2, FN1, LAMB1, LAMC1, GNA15, COL5A1, COL4A4, CD14, RAB7B, TLR4, TLR2	520	104	7001	1.94185	0.99642	0.223785	0.208866
KEGG_PATHWAY	ssc04114:Oocyte meiosis	15	1.20096	0.0298275	CAMK2A, PLK1, PPP2R5D, ADCY6, CDC20, SGO1, CCNB2, AR, CCNE2, ESPL1, RPS6KA1, CDK1, FBXO5, BUB1, MAD2L1	520	109	7001	1.85277	0.99971	0.298275	0.27839
GOTERM_BP_DIRECT	GO:0007169~transmembrane receptor protein tyrosine kinase signaling pathway	9	0.720576	0.0276105	LYN, FGR, CSF1R, DOK2, SYK, INSRR, LCP2, JAK3, PAG1	851	49	11368	2.45358	1	0.902196	0.900601
GOTERM_BP_DIRECT	GO:0000070~mitotic sister chromatid segregation	8	0.640512	2.7436e-05	KIF18A, KIF18B, ESPL1, PLK1, NEK2, CENPA, ZWINT, MAD2L1	851	14	11368	7.63337	0.0747072	0.0194041	0.0193698
GOTERM_BP_DIRECT	GO:0006270~DNA replication initiation	8	0.640512	0.00012734	CDC45, CCNE2, GINS4, MCM3, MCM4, CDC7, CDC6, MCM2	851	17	11368	6.28631	0.302599	0.0600406	0.0599345
GOTERM_BP_DIRECT	GO:0030199~collagen fibril organization	8	0.640512	0.00107922	GREM1, SFRP2, COL2A1, ANXA2, COL5A1, COL11A1, DPT, FMOD	851	23	11368	4.6464	0.952917	0.277557	0.277066
GOTERM_BP_DIRECT	GO:0071407~cellular response to organic cyclic compound	8	0.640512	0.00142648	CEBPA, P2RY6, TIPARP, CCL5, CYP1A1, CCL2, SMAD9, ALPL	851	24	11368	4.4528	0.982399	0.281297	0.2808
GOTERM_MF_DIRECT	GO:0003777~microtubule motor activity	11	0.880705	0.000523626	CENPE, KIF19, KIF4A, KIF24, KIF2C, KIF12, KIF23, KIF20A, KIF22, KIF20B, KIF15	759	43	11048	3.72363	0.349157	0.107343	0.107343
GOTERM_BP_DIRECT	GO:0008203~cholesterol metabolic process	8	0.640512	0.00566182	CEBPA, NSDHL, NPC2, FDX1, LRP5, SCAP, LDLR	851	30	11368	3.56224	1	0.521346	0.520425
GOTERM_BP_DIRECT	GO:0050727~regulation of inflammatory response	8	0.640512	0.00685132	LYN, FABP4, FANCD2, DUOXA2, CASP1, FANCA, PIK3AP1, S100A8	851	31	11368	3.44733	1	0.521346	0.520425
GOTERM_BP_DIRECT	GO:0042632~cholesterol homeostasis	8	0.640512	0.00821662	SCARB1, NPC2, EPHX2, LRP5, APOE, LDLRAP1, LDLR, CYP7A1	851	32	11368	3.3396	1	0.572884	0.571871
GOTERM_BP_DIRECT	GO:0042102~positive regulation of T cell proliferation	8	0.640512	0.0181731	CD86, SASH3, CCL5, AIF1, CORO1A, JAK3, HAVCR2, TNFSF13B	851	37	11368	2.8883	1	0.767338	0.765982
GOTERM_BP_DIRECT	GO:0006935~chemotaxis	8	0.640512	0.0238643	CCR1, LYN, CCRL2, PTAFR, C5AR1, RAC2, HMGB2, CCR5	851	39	11368	2.74019	1	0.854932	0.85342
GOTERM_BP_DIRECT	GO:0050707~regulation of cytokine secretion	7	0.560448	5.72121e-05	LYN, SOCS1, GPAM, TLR8, TLR5, TLR4, TLR2	851	11	11368	8.5008	0.149486	0.0323706	0.0323134
KEGG_PATHWAY	ssc01230:Biosynthesis of amino acids	14	1.1209	0.00042253	TKTL1, SDS, GOT1, ARG1, GPT2, MTR, PC, CPS1, PHGDH, ALDH18A1, NAGS, BCAT1, PFKM, IDH3A	520	61	7001	3.08997	0.107461	0.0285208	0.0266194
GOTERM_CC_DIRECT	GO:0030496~midbody	15	1.20096	0.000244472	ANXA2, PTCH1, PLK1, KIF23, AURKB, CENPE, CENPF, PSRC1, INCENP, CDK1, NEK2, KIF20A, KIF20B, CEP55, ARL8B	940	66	12833	3.10276	0.0986966	0.0116919	0.0113068
GOTERM_CC_DIRECT	GO:0005874~microtubule	15	1.20096	0.00503182	MACF1, TUBB, KIF12, KIF23, KIF22, TUBB4B, TUBB4A, CENPE, KIF18B, MAP2, KIF5C, MAP1B, MAP1A, STMN1, KIF20A	940	89	12833	2.30092	0.882805	0.125795	0.121652
KEGG_PATHWAY	ssc03320:PPAR signaling pathway	14	1.1209	0.00108318	ACSL1, LPL, SORBS1, CPT1C, CYP7A1, FADS2, FABP3, FABP4, FABP5, OLR1, PPARG, ACSBG1, CD36, PLTP	520	67	7001	2.81326	0.252883	0.0487432	0.0454937
GOTERM_BP_DIRECT	GO:0002548~monocyte chemotaxis	7	0.560448	0.00718717	LGALS3, CCL11, FLT1, CCL5, CCL4, PTPRO, CCL2	851	24	11368	3.8962	1	0.521346	0.520425
KEGG_PATHWAY	ssc04610:Complement and coagulation cascades	14	1.1209	0.00215256	C1QB, C1QA, VWF, C5AR1, F2R, SERPINE1, PLAUR, C4BPA, KNG1, C3, C5, BDKRB2, C1QC	520	72	7001	2.6179	0.439914	0.0595716	0.0556002
GOTERM_BP_DIRECT	GO:0010951~negative regulation of endopeptidase activity	7	0.560448	0.0108192	C3, CSTB, ITIH4, SLPI, SERPINE1, SERPINA6, RENBP	851	26	11368	3.59649	1	0.680164	0.678962
GOTERM_BP_DIRECT	GO:0045600~positive regulation of fat cell differentiation	7	0.560448	0.0130517	CEBPA, SFRP2, ZBTB16, LRP5, PPARG, CCDC3, MEDAG	851	27	11368	3.46329	1	0.696664	0.695433
GOTERM_BP_DIRECT	GO:2001237~negative regulation of extrinsic apoptotic signaling pathway	7	0.560448	0.0130517	LGALS3, AR, GCLC, SGMS1, ITGA6, GCLM, SCG2	851	27	11368	3.46329	1	0.696664	0.695433
GOTERM_CC_DIRECT	GO:0000790~nuclear chromatin	15	1.20096	0.0238676	SMAD2, SMARCD3, CDCA5, HMGB2, RUNX2, PHOX2A, AR, CHAF1B, CHAF1A, EME1, NASP, E2F1, RCC1, EZH2, ASF1B	940	107	12833	1.91385	0.999965	0.390143	0.377291
GOTERM_BP_DIRECT	GO:0002062~chondrocyte differentiation	7	0.560448	0.0216411	WNT10B, OSR2, COL2A1, CYTL1, GDF5, RUNX2, RUNX1	851	30	11368	3.11696	1	0.821312	0.819861
GOTERM_MF_DIRECT	GO:0004725~protein tyrosine phosphatase activity	10	0.800641	0.0489397	DUSP4, PTPRS, PTPRC, UBASH3B, PTPRO, PTPN6, MTMR4, DUSP26, CDC14A, CDKN3	759	70	11048	2.07943	1	1	1
GOTERM_BP_DIRECT	GO:0050680~negative regulation of epithelial cell proliferation	7	0.560448	0.0380916	WNT10B, AR, CDKN2B, SFRP2, MAGED1, PTCH1, GDF5	851	34	11368	2.75026	1	1	0.998586
GOTERM_BP_DIRECT	GO:0006919~activation of cysteine-type endopeptidase activity involved in apoptotic process	7	0.560448	0.0431775	EGLN3, TNFSF15, F2R, NLRP3, CTSH, PPARG, S100A8	851	35	11368	2.67168	1	1	0.998586
GOTERM_BP_DIRECT	GO:0050729~positive regulation of inflammatory response	7	0.560448	0.0431775	CCL11, CCL5, CCL4, CCL2, LDLR, S100A8, TLR2	851	35	11368	2.67168	1	1	0.998586
GOTERM_BP_DIRECT	GO:0006536~glutamate metabolic process	6	0.480384	0.000728911	GCLC, ALDH5A1, GOT1, ALDH18A1, NAGS, GCLM	851	11	11368	7.2864	0.873	0.229121	0.228716
KEGG_PATHWAY	ssc05133:Pertussis	14	1.1209	0.00244657	C1QB, C1QA, ITGB2, LY96, C4BPA, C3, C5, CASP1, IRF8, NLRP3, CD14, TLR4, C1QC	520	73	7001	2.58203	0.482597	0.0600521	0.0560486
GOTERM_CC_DIRECT	GO:0000922~spindle pole	14	1.1209	7.34352e-06	NEK6, FBF1, PLK1, WDR62, CDC6, KIF11, CDC14A, CDC20, SGO1, CENPF, CCNB1, PSRC1, NEK2, MAD2L1	940	43	12833	4.44488	0.00311614	0.00104033	0.00100606
GOTERM_BP_DIRECT	GO:0007052~mitotic spindle organization	6	0.480384	0.00368204	CCNB1, STMN1, RCC1, WDR62, AURKB, SPC25	851	15	11368	5.34336	0.999971	0.420357	0.419614
GOTERM_BP_DIRECT	GO:0060349~bone morphogenesis	6	0.480384	0.00870767	OSR2, SFRP2, LRP5, ACP5, LTF, PAX1	851	18	11368	4.4528	1	0.572884	0.571871
GOTERM_BP_DIRECT	GO:0050900~leukocyte migration	6	0.480384	0.00870767	C5AR2, C5AR1, FOXJ1, F2RL1, ITGA6, MMP9	851	18	11368	4.4528	1	0.572884	0.571871
GOTERM_BP_DIRECT	GO:0007080~mitotic metaphase plate congression	6	0.480384	0.011104	KIF18A, CCNB1, PSRC1, CDCA5, KIF2C, KIF22	851	19	11368	4.21844	1	0.682894	0.681687
GOTERM_BP_DIRECT	GO:0050829~defense response to Gram-negative bacterium	6	0.480384	0.0139133	CHGA, SERPINE1, HMGB2, DEFB1, TLR5, TLR4	851	20	11368	4.00752	1	0.715401	0.714137
KEGG_PATHWAY	ssc04640:Hematopoietic cell lineage	14	1.1209	0.00555462	CSF1R, IL4R, CSF3R, MME, ITGB3, IL1R2, CD9, ITGA6, CD37, CD14, CD36, IL7R, CD44, CD22	520	80	7001	2.35611	0.776503	0.0999831	0.0933175
GOTERM_MF_DIRECT	GO:0005102~receptor binding	9	0.720576	0.0297785	DPP4, LYN, FGR, DAO, TYROBP, SYK, CADM2, JAK3, NECTIN1	759	54	11048	2.426	1	1	1
GOTERM_MF_DIRECT	GO:0050660~flavin adenine dinucleotide binding	9	0.720576	0.0395722	SQLE, POR, GP91-PHOX, IVD, LDHD, FMO1, DHCR24, NOS1, KMO	759	57	11048	2.29831	1	1	1
GOTERM_MF_DIRECT	GO:0008574~ATP-dependent microtubule motor activity, plus-end-directed	7	0.560448	1.69129e-05	KIF18A, KIF19, KIF18B, KIF5C, KIF4A, KIF11, KIF20B	759	10	11048	10.1892	0.013773	0.00693428	0.00693428
GOTERM_BP_DIRECT	GO:0035987~endodermal cell differentiation	6	0.480384	0.0139133	COL11A1, ITGB2, FN1, LAMB1, INHBA, MMP9	851	20	11368	4.00752	1	0.715401	0.714137
GOTERM_BP_DIRECT	GO:0050873~brown fat cell differentiation	6	0.480384	0.0171635	CEBPA, RGS2, ALDH6A1, ITGA6, ADRB2, METRNL	851	21	11368	3.81669	1	0.735688	0.734388
KEGG_PATHWAY	ssc05145:Toxoplasmosis	14	1.1209	0.0458093	LAMA1, IL10RA, LY96, LAMB1, SLA-DMB, LAMC1, SLA-DMA, SLA-DOA, SOCS1, ITGA6, CCR5, LDLR, TLR4, TLR2	520	105	7001	1.79513	0.999997	0.352288	0.328802
KEGG_PATHWAY	ssc05140:Leishmaniasis	12	0.960769	0.0053025	C3, NCF1, NCF2, ITGB2, NCF4, PTPN6, SLA-DMB, PTGS2, TLR4, SLA-DMA, SLA-DOA, TLR2	520	62	7001	2.60583	0.760731	0.0999831	0.0933175
GOTERM_BP_DIRECT	GO:0031623~receptor internalization	6	0.480384	0.0171635	GRK3, FCER1G, SYK, ITGB2, CD9, LDLRAP1	851	21	11368	3.81669	1	0.735688	0.734388
GOTERM_BP_DIRECT	GO:0034644~cellular response to UV	6	0.480384	0.0208794	PCNA, POLD1, TP53INP1, PBK, AURKB, RHNO1	851	22	11368	3.6432	1	0.821312	0.819861
GOTERM_BP_DIRECT	GO:0000281~mitotic cytokinesis	6	0.480384	0.0208794	CUL7, STMN1, PLK1, KIF23, KIF20A, CEP55	851	22	11368	3.6432	1	0.821312	0.819861
GOTERM_BP_DIRECT	GO:0048469~cell maturation	6	0.480384	0.0250828	CEBPA, FZD5, EPAS1, PLP1, PPARG, RUNX2	851	23	11368	3.4848	1	0.854932	0.85342
GOTERM_BP_DIRECT	GO:0000086~G2/M transition of mitotic cell cycle	6	0.480384	0.0250828	WNT10B, CDKN2B, PLK1, FOXM1, SKP2, MASTL	851	23	11368	3.4848	1	0.854932	0.85342
GOTERM_BP_DIRECT	GO:0045071~negative regulation of viral genome replication	6	0.480384	0.0250828	ISG20, SLPI, RSAD2, CCL5, ISG15, LTF	851	23	11368	3.4848	1	0.854932	0.85342
GOTERM_BP_DIRECT	GO:0030326~embryonic limb morphogenesis	6	0.480384	0.0297922	GREM1, FRAS1, PTCH1, MEGF8, DKK1, GDF5	851	24	11368	3.3396	1	0.902196	0.900601
GOTERM_BP_DIRECT	GO:0051017~actin filament bundle assembly	6	0.480384	0.0350225	SWAP70, FSCN1, SHROOM1, LCP1, AIF1, ADD2	851	25	11368	3.20602	1	0.980977	0.979243
KEGG_PATHWAY	ssc04662:B cell receptor signaling pathway	12	0.960769	0.0146364	LYN, SYK, BTK, RAC2, BLNK, DAPP1, PTPN6, PIK3AP1, NFKBIE, VAV1, CD22	520	71	7001	2.27551	0.981056	0.183495	0.171262
GOTERM_BP_DIRECT	GO:0043407~negative regulation of MAP kinase activity	6	0.480384	0.0407852	LYN, RGS2, SPRY4, PTPN6, HMGCR, APOE	851	26	11368	3.08271	1	1	0.998586
GOTERM_BP_DIRECT	GO:0030097~hemopoiesis	6	0.480384	0.0407852	KIRREL3, TIPARP, ZBTB16, RUNX2, RUNX1, ADD2	851	26	11368	3.08271	1	1	0.998586
GOTERM_BP_DIRECT	GO:0055089~fatty acid homeostasis	5	0.40032	0.00170198	PRKAA1, GOT1, GPAM, POLD1, APOE	851	8	11368	8.349	0.991939	0.28323	0.282729
GOTERM_BP_DIRECT	GO:0090280~positive regulation of calcium ion import	5	0.40032	0.00288303	LGALS3, TRPV2, STC1, CCL2, GCG	851	9	11368	7.42133	0.999717	0.390353	0.389663
KEGG_PATHWAY	ssc04974:Protein digestion and absorption	12	0.960769	0.0329643	DPP4, COL13A1, COL5A1, MME, COL14A1, COL11A1, COL4A4, ATP1A4, COL6A3, COL6A5, ATP1B2, SLC1A5	520	80	7001	2.01952	0.999879	0.306909	0.286448
GOTERM_BP_DIRECT	GO:0007159~leukocyte cell-cell adhesion	5	0.40032	0.00452265	NT5E, SYK, CCL5, ITGB2, FERMT3	851	10	11368	6.6792	0.999997	0.464168	0.463347
GOTERM_MF_DIRECT	GO:0005201~extracellular matrix structural constituent	7	0.560448	0.0104677	COL2A1, COL5A1, COL11A1, COL4A4, LAMB1, HAPLN3, FBN1	759	28	11048	3.639	0.999821	1	1
KEGG_PATHWAY	ssc04666:Fc gamma R-mediated phagocytosis	12	0.960769	0.0386053	LYN, HCK, SCIN, PTPRC, SYK, NCF1, SPHK1, ARPC1B, RAC2, AMPH, ARPC5, VAV1	520	82	7001	1.97026	0.999975	0.334835	0.312513
GOTERM_BP_DIRECT	GO:0007019~microtubule depolymerization	5	0.40032	0.00452265	KIF18A, KIF18B, STMN1, KIF24, KIF2C	851	10	11368	6.6792	0.999997	0.464168	0.463347
GOTERM_BP_DIRECT	GO:0010875~positive regulation of cholesterol efflux	5	0.40032	0.0066905	PTCH1, PPARG, APOE, PLTP	851	11	11368	6.072	1	0.521346	0.520425
GOTERM_CC_DIRECT	GO:0000776~kinetochore	12	0.960769	4.4211e-05	SGO1, CENPE, KIF18A, CENPF, CENPH, INCENP, KIF2C, NEK2, CENPA, ZWINT, AURKB, MAD2L1	940	37	12833	4.42772	0.0186146	0.00375793	0.00363414
GOTERM_BP_DIRECT	GO:2001235~positive regulation of apoptotic signaling pathway	5	0.40032	0.00944925	MAGED1, TP53INP1, OSM, CTSH, CTSC	851	12	11368	5.566	1	0.607544	0.60647
GOTERM_BP_DIRECT	GO:0002063~chondrocyte development	5	0.40032	0.0128536	SFRP2, CHST11, COL11A1, RUNX2, SULF2	851	13	11368	5.13785	1	0.696664	0.695433
GOTERM_BP_DIRECT	GO:0006694~steroid biosynthetic process	5	0.40032	0.0128536	NSDHL, CYP21A2, FDX1, HSD17B8	851	13	11368	5.13785	1	0.696664	0.695433
GOTERM_BP_DIRECT	GO:0007088~regulation of mitotic nuclear division	5	0.40032	0.0128536	CUL7, RCC1, FBXO5, KIF20B, OBSL1	851	13	11368	5.13785	1	0.696664	0.695433
GOTERM_BP_DIRECT	GO:0006811~ion transport	5	0.40032	0.0169494	GP91-PHOX, SLC11A1, SLCO1A2, ACP5, LTF	851	14	11368	4.77086	1	0.735688	0.734388
GOTERM_BP_DIRECT	GO:0009725~response to hormone	5	0.40032	0.0217739	LYN, GHSR, GCLC, HCLS1, GHRL	851	15	11368	4.4528	1	0.821312	0.819861
GOTERM_MF_DIRECT	GO:0003690~double-stranded DNA binding	7	0.560448	0.0230196	NEIL3, RAD51, PRKDC, MTERF2, XRCC2, HMGB2, MND1	759	33	11048	3.08764	1	1	1
GOTERM_CC_DIRECT	GO:0043235~receptor complex	11	0.880705	0.00774625	IL4R, FLT1, VDR, INSRR, LRP5, OLR1, SLITRK5, ADRB2, LRP8, PLXDC1, LDLR	940	57	12833	2.63462	0.9633	0.173271	0.167564
GOTERM_CC_DIRECT	GO:0000784~nuclear chromosome, telomeric region	11	0.880705	0.0209658	PIF1, FEN1, RAD51, PCNA, PARP1, PRKDC, POLD1, MCM3, CDK1, MCM4, MCM2	940	66	12833	2.27535	0.999877	0.390143	0.377291
GOTERM_CC_DIRECT	GO:0005604~basement membrane	8	0.640512	0.00411625	EGFLAM, FRAS1, COL2A1, ANXA2, COL5A1, ITGA6, NID2, FBN1	940	29	12833	3.7661	0.826749	0.109338	0.105736
KEGG_PATHWAY	ssc05222:Small cell lung cancer	12	0.960769	0.0482765	CDKN2B, CCNE2, LAMA1, COL4A4, FN1, CKS2, E2F1, ITGA6, LAMB1, LAMC1, PTGS2, SKP2	520	85	7001	1.90072	0.999998	0.352288	0.328802
GOTERM_BP_DIRECT	GO:0090026~positive regulation of monocyte chemotaxis	5	0.40032	0.0217739	CCR1, CCL5, SERPINE1, CCL2, AIF1	851	15	11368	4.4528	1	0.821312	0.819861
GOTERM_CC_DIRECT	GO:0005901~caveola	8	0.640512	0.00732871	SCARB1, KIF18A, IRS1, PTCH1, F2R, EMP2, NOS1, LRP8	940	32	12833	3.41303	0.956115	0.173039	0.167339
GOTERM_BP_DIRECT	GO:0055072~iron ion homeostasis	5	0.40032	0.0217739	EPAS1, SLC11A1, ACP5, NEO1, LTF	851	15	11368	4.4528	1	0.821312	0.819861
GOTERM_BP_DIRECT	GO:0006695~cholesterol biosynthetic process	5	0.40032	0.0217739	PRKAA1, MVK, DHCR24, HMGCR, APOE	851	15	11368	4.4528	1	0.821312	0.819861
GOTERM_BP_DIRECT	GO:0001578~microtubule bundle formation	5	0.40032	0.0273552	PSRC1, MAP2, MAP1B, PLK1, KIF20A	851	16	11368	4.1745	1	0.902196	0.900601
GOTERM_BP_DIRECT	GO:0030217~T cell differentiation	5	0.40032	0.0337124	DLL4, RHOH, IL7R, VAV1, RUNX2	851	17	11368	3.92894	1	0.953725	0.95204
GOTERM_BP_DIRECT	GO:0009749~response to glucose	5	0.40032	0.0487907	SMAD2, SLC30A8, GPAM, LPL, SIDT2	851	19	11368	3.51537	1	1	0.998586
GOTERM_BP_DIRECT	GO:0019722~calcium-mediated signaling	5	0.40032	0.0487907	LAT2, P2RY11, SPHK1, RCAN2, CCR5	851	19	11368	3.51537	1	1	0.998586
GOTERM_CC_DIRECT	GO:0005643~nuclear pore	8	0.640512	0.00872781	NUP214, NUP93, NUP210, MX2, NUP62CL, KPNA2, AAAS, MAD2L1	940	33	12833	3.30961	0.975901	0.185466	0.179357
GOTERM_BP_DIRECT	GO:0000727~double-strand break repair via break-induced replication	4	0.320256	0.00157349	GINS2, CDC45, GINS4, CDC7	851	4	11368	13.3584	0.988397	0.281297	0.2808
GOTERM_CC_DIRECT	GO:0005581~collagen trimer	8	0.640512	0.0350053	C1QB, C1QA, FCN2, COL5A1, C1QTNF6, COL6A3, EMILIN1, C1QC	940	43	12833	2.53993	1	0.437566	0.423152
GOTERM_BP_DIRECT	GO:0045576~mast cell activation	4	0.320256	0.00371471	CHGA, FCER1G, RHOH, LCP2	851	5	11368	10.6867	0.999973	0.420357	0.419614
GOTERM_CC_DIRECT	GO:0045335~phagocytic vesicle	7	0.560448	0.0265247	STX12, FMNL1, RAB20, GP91-PHOX, PLD4, RAB7B, CORO1A	940	32	12833	2.9864	0.999989	0.416648	0.402923
GOTERM_MF_DIRECT	GO:0051015~actin filament binding	7	0.560448	0.0300584	SCIN, TPM3, ARPC1B, FSCN1, LCP1, AIF1, CORO1A	759	35	11048	2.9112	1	1	1
GOTERM_BP_DIRECT	GO:0045056~transcytosis	4	0.320256	0.00701739	SCARB1, MAL2, LDLR, MFSD2A	851	6	11368	8.9056	1	0.521346	0.520425
KEGG_PATHWAY	ssc05150:Staphylococcus aureus infection	11	0.880705	0.00164058	C1QB, C3, C1QA, C5, PTAFR, ITGB2, C5AR1, SLA-DMB, SLA-DMA, C1QC, SLA-DOA	520	46	7001	3.21952	0.357044	0.0553696	0.0516783
GOTERM_MF_DIRECT	GO:0042813~Wnt-activated receptor activity	5	0.40032	0.0205932	SFRP2, FZD5, RYK, LRP5, FZD9	759	16	11048	4.54875	1	1	1
GOTERM_BP_DIRECT	GO:0006268~DNA unwinding involved in DNA replication	4	0.320256	0.00701739	TOP2A, RAD51, MCM4, MCM2	851	6	11368	8.9056	1	0.521346	0.520425
GOTERM_BP_DIRECT	GO:0048245~eosinophil chemotaxis	4	0.320256	0.00701739	LGALS3, CCL11, CCL5, SCG2	851	6	11368	8.9056	1	0.521346	0.520425
GOTERM_BP_DIRECT	GO:0071404~cellular response to low-density lipoprotein particle stimulus	4	0.320256	0.00701739	FCER1G, SYK, ITGB2, CD9	851	6	11368	8.9056	1	0.521346	0.520425
GOTERM_BP_DIRECT	GO:0051279~regulation of release of sequestered calcium ion into cytosol	4	0.320256	0.0116021	LYN, UBASH3B, PTPN6, CORO1A	851	7	11368	7.63337	1	0.683799	0.682591
GOTERM_BP_DIRECT	GO:0043306~positive regulation of mast cell degranulation	4	0.320256	0.0116021	FGR, FCER1G, IL4R, SYK	851	7	11368	7.63337	1	0.683799	0.682591
GOTERM_BP_DIRECT	GO:0048048~embryonic eye morphogenesis	4	0.320256	0.0248718	EFEMP1, MFAP2, FOXL2, FBN1	851	9	11368	5.93707	1	0.854932	0.85342
GOTERM_BP_DIRECT	GO:0030071~regulation of mitotic metaphase/anaphase transition	4	0.320256	0.0248718	CENPE, UBE2C, NEK6, CDC6	851	9	11368	5.93707	1	0.854932	0.85342
GOTERM_BP_DIRECT	GO:0051928~positive regulation of calcium ion transport	4	0.320256	0.0248718	CCR1, CCL5, F2R, CCL4	851	9	11368	5.93707	1	0.854932	0.85342
GOTERM_BP_DIRECT	GO:0030502~negative regulation of bone mineralization	4	0.320256	0.0335928	CCR1, SRGN, ECM1, HIF1A	851	10	11368	5.34336	1	0.953725	0.95204
GOTERM_CC_DIRECT	GO:0030173~integral component of Golgi membrane	7	0.560448	0.0304796	SAMD8, TBC1D20, SGMS1, ST3GAL4, ST8SIA5, B4GALNT1, SGMS2	940	33	12833	2.89591	0.999998	0.429114	0.414978
GOTERM_MF_DIRECT	GO:0048020~CCR chemokine receptor binding	5	0.40032	0.0310572	CCL11, CCL5, CCRL2, CCL4, CCL2	759	18	11048	4.04333	1	1	1
GOTERM_CC_DIRECT	GO:0090575~RNA polymerase II transcription factor complex	6	0.480384	0.0127536	NR5A1, CEBPA, VDR, PPARG, GATA4, HIF1A	940	20	12833	4.09564	0.995726	0.258109	0.249606
GOTERM_CC_DIRECT	GO:0001772~immunological synapse	6	0.480384	0.0274498	CD53, LGALS3, RHOH, CD37, CORO1A, HAVCR2	940	24	12833	3.41303	0.999993	0.416648	0.402923
KEGG_PATHWAY	ssc04913:Ovarian steroidogenesis	10	0.800641	0.0116151	SCARB1, HSD17B1, HSD17B2, CYP1A1, PLA2G4A, PTGS2, CYP19A1, LDLR, ADCY6, CYP17A1	520	51	7001	2.63989	0.956836	0.165056	0.154052
KEGG_PATHWAY	ssc03030:DNA replication	9	0.720576	0.00339839	FEN1, PCNA, LIG1, POLD1, MCM3, MCM4, MCM5, POLE, MCM2	520	35	7001	3.46203	0.599773	0.070582	0.0658765
GOTERM_CC_DIRECT	GO:0072686~mitotic spindle	6	0.480384	0.0323098	ESPL1, CDK1, CAPG, KIF22, CDC14A, MAD2L1	940	25	12833	3.27651	0.999999	0.429114	0.414978
GOTERM_BP_DIRECT	GO:0072520~seminiferous tubule development	4	0.320256	0.0335928	AR, KIF18A, ADGRG1, TBC1D20	851	10	11368	5.34336	1	0.953725	0.95204
GOTERM_BP_DIRECT	GO:0007076~mitotic chromosome condensation	4	0.320256	0.0335928	CDCA5, NCAPG, NCAPD3, SMC4	851	10	11368	5.34336	1	0.953725	0.95204
GOTERM_BP_DIRECT	GO:0042446~hormone biosynthetic process	4	0.320256	0.0335928	CHST8, FDX1, CYP17A1	851	10	11368	5.34336	1	0.953725	0.95204
GOTERM_BP_DIRECT	GO:0008299~isoprenoid biosynthetic process	4	0.320256	0.0436812	IDI1, MVK, HMGCS1, HMGCR	851	11	11368	4.8576	1	1	0.998586
GOTERM_BP_DIRECT	GO:0042346~positive regulation of NF-kappaB import into nucleus	4	0.320256	0.0436812	GREM1, EDA, SPHK1, TLR2	851	11	11368	4.8576	1	1	0.998586
GOTERM_CC_DIRECT	GO:0005876~spindle microtubule	6	0.480384	0.0376736	PSRC1, PLK1, CDK1, KIF11, SKA1, AURKB	940	26	12833	3.15049	1	0.451225	0.436361
GOTERM_BP_DIRECT	GO:0042531~positive regulation of tyrosine phosphorylation of STAT protein	3	0.240192	0.0159207	LYN, CCL5, HCLS1	851	3	11368	13.3584	1	0.715401	0.714137
GOTERM_MF_DIRECT	GO:0004866~endopeptidase inhibitor activity	4	0.320256	0.03504	C3, C5, CD109, RENBP	759	11	11048	5.29309	1	1	1
KEGG_PATHWAY	ssc01212:Fatty acid metabolism	9	0.720576	0.0162231	FADS2, ACSL1, ELOVL5, FASN, ACSBG1, HADH, CPT1C, FADS1, ACAT2	520	45	7001	2.69269	0.98772	0.190445	0.177748
GOTERM_BP_DIRECT	GO:0045607~regulation of auditory receptor cell differentiation	3	0.240192	0.0159207	MYCL, MYCN, HEY2	851	3	11368	13.3584	1	0.715401	0.714137
GOTERM_BP_DIRECT	GO:0048050~post-embryonic eye morphogenesis	3	0.240192	0.0159207	EFEMP1, MFAP2, FBN1	851	3	11368	13.3584	1	0.715401	0.714137
GOTERM_CC_DIRECT	GO:0016328~lateral plasma membrane	6	0.480384	0.0435503	GJA1, EPCAM, PTPRO, TACSTD2, IQGAP3, ATP6V1B1	940	27	12833	3.03381	1	0.487705	0.47164
GOTERM_BP_DIRECT	GO:0032497~detection of lipopolysaccharide	3	0.240192	0.0159207	SCARB1, LY96, TLR4	851	3	11368	13.3584	1	0.715401	0.714137
GOTERM_CC_DIRECT	GO:0042555~MCM complex	4	0.320256	0.00349096	MCM3, TONSL, MCM4, MCM2	940	5	12833	10.9217	0.773782	0.0989107	0.0956524
KEGG_PATHWAY	ssc03460:Fanconi anemia pathway	9	0.720576	0.032544	BLM, RMI2, RAD51, EME1, FANCM, RMI1, FANCD2, UBE2T, FANCA	520	51	7001	2.3759	0.999864	0.306909	0.286448
GOTERM_MF_DIRECT	GO:0016788~hydrolase activity, acting on ester bonds	4	0.320256	0.0443953	NT5E, LIPM, LIPA, ASPA	759	12	11048	4.852	1	1	1
KEGG_PATHWAY	ssc00140:Steroid hormone biosynthesis	9	0.720576	0.0360694	HSD11B2, CYP21A2, HSD17B1, HSD17B2, CYP1A1, CYP19A1, HSD17B8, CYP7A1, CYP17A1	520	52	7001	2.33021	0.999949	0.324625	0.302983
GOTERM_BP_DIRECT	GO:0003093~regulation of glomerular filtration	3	0.240192	0.0159207	PTPRO, ADORA1, EMP2	851	3	11368	13.3584	1	0.715401	0.714137
GOTERM_BP_DIRECT	GO:0002283~neutrophil activation involved in immune response	3	0.240192	0.0159207	FCER1G, TYROBP, SYK	851	3	11368	13.3584	1	0.715401	0.714137
KEGG_PATHWAY	ssc03410:Base excision repair	8	0.640512	0.00779106	FEN1, NEIL3, PCNA, PARP1, LIG1, POLD1, POLE, UNG	520	32	7001	3.36587	0.878033	0.12374	0.115491
GOTERM_BP_DIRECT	GO:0034123~positive regulation of toll-like receptor signaling pathway	3	0.240192	0.0302678	TLR5, PIK3AP1, TLR2	851	4	11368	10.0188	1	0.902196	0.900601
GOTERM_BP_DIRECT	GO:0006707~cholesterol catabolic process	3	0.240192	0.0302678	SCARB1, APOE, CYP7A1	851	4	11368	10.0188	1	0.902196	0.900601
GOTERM_BP_DIRECT	GO:0001913~T cell mediated cytotoxicity	3	0.240192	0.0302678	CTSH, EMP2, CTSC	851	4	11368	10.0188	1	0.902196	0.900601
GOTERM_CC_DIRECT	GO:0001891~phagocytic cup	4	0.320256	0.0234874	LCP1, AIF1, CORO1A, MYO1G	940	9	12833	6.06761	0.999959	0.390143	0.377291
GOTERM_CC_DIRECT	GO:0002102~podosome	4	0.320256	0.0317608	SCIN, LPXN, LCP1, FERMT3	940	10	12833	5.46085	0.999999	0.429114	0.414978
GOTERM_BP_DIRECT	GO:2000503~positive regulation of natural killer cell chemotaxis	3	0.240192	0.0302678	CCL5, CCL4, CXCL14	851	4	11368	10.0188	1	0.902196	0.900601
GOTERM_BP_DIRECT	GO:0051256~mitotic spindle midzone assembly	3	0.240192	0.0302678	KIF23, AURKB, CDC14A	851	4	11368	10.0188	1	0.902196	0.900601
GOTERM_MF_DIRECT	GO:0047493~ceramide cholinephosphotransferase activity	3	0.240192	0.013461	SAMD8, SGMS1, SGMS2	759	3	11048	14.556	0.999985	1	1
KEGG_PATHWAY	ssc00250:Alanine, aspartate and glutamate metabolism	8	0.640512	0.0149515	ALDH4A1, ALDH5A1, GOT1, CPS1, GFPT2, GPT2, NAT8L, ASPA	520	36	7001	2.99188	0.982618	0.183495	0.171262
KEGG_PATHWAY	ssc00100:Steroid biosynthesis	7	0.560448	0.00334265	SQLE, NSDHL, MSMO1, DHCR24, CEL, LIPA, LSS	520	21	7001	4.48782	0.593706	0.070582	0.0658765
GOTERM_CC_DIRECT	GO:0000811~GINS complex	3	0.240192	0.0290528	GINS1, GINS2, GINS4	940	4	12833	10.2391	0.999996	0.425773	0.411748
KEGG_PATHWAY	ssc01210:2-Oxocarboxylic acid metabolism	5	0.40032	0.0396841	GOT1, GPT2, NAGS, BCAT1, IDH3A	520	18	7001	3.73985	0.999981	0.334835	0.312513
GOTERM_BP_DIRECT	GO:0010886~positive regulation of cholesterol storage	3	0.240192	0.0302678	MSR1, SCARB1, SREBF2	851	4	11368	10.0188	1	0.902196	0.900601
GOTERM_BP_DIRECT	GO:0001765~membrane raft assembly	3	0.240192	0.0302678	ANXA2, EMP2, S100A10	851	4	11368	10.0188	1	0.902196	0.900601
GOTERM_BP_DIRECT	GO:0045409~negative regulation of interleukin-6 biosynthetic process	3	0.240192	0.0302678	GHSR, FOXJ1, GHRL	851	4	11368	10.0188	1	0.902196	0.900601
GOTERM_BP_DIRECT	GO:0002281~macrophage activation involved in immune response	3	0.240192	0.0479699	TYROBP, SYK, HAVCR2	851	5	11368	8.01504	1	1	0.998586
GOTERM_BP_DIRECT	GO:0050764~regulation of phagocytosis	3	0.240192	0.0479699	FGR, SYK, SYT7	851	5	11368	8.01504	1	1	0.998586
GOTERM_BP_DIRECT	GO:0046850~regulation of bone remodeling	3	0.240192	0.0479699	GJA1, LRP5, SYT7	851	5	11368	8.01504	1	1	0.998586
KEGG_PATHWAY	ssc00220:Arginine biosynthesis	5	0.40032	0.0474198	GOT1, CPS1, ARG1, GPT2, NAGS	520	19	7001	3.54302	0.999998	0.352288	0.328802
GOTERM_BP_DIRECT	GO:0032873~negative regulation of stress-activated MAPK cascade	3	0.240192	0.0479699	PBK, FOXM1, FOXO1	851	5	11368	8.01504	1	1	0.998586
GOTERM_BP_DIRECT	GO:0060718~chorionic trophoblast cell differentiation	3	0.240192	0.0479699	FZD5, E2F7, E2F8	851	5	11368	8.01504	1	1	0.998586
GOTERM_MF_DIRECT	GO:0033188~sphingomyelin synthase activity	3	0.240192	0.013461	SAMD8, SGMS1, SGMS2	759	3	11048	14.556	0.999985	1	1
GOTERM_BP_DIRECT	GO:0032691~negative regulation of interleukin-1 beta production	3	0.240192	0.0479699	GHSR, ACP5, GHRL	851	5	11368	8.01504	1	1	0.998586
GOTERM_MF_DIRECT	GO:0001875~lipopolysaccharide receptor activity	3	0.240192	0.013461	SCARB1, LY96, TLR4	759	3	11048	14.556	0.999985	1	1
GOTERM_CC_DIRECT	GO:0031298~replication fork protection complex	3	0.240192	0.046094	GINS2, CDC45, GINS4	940	5	12833	8.19128	1	0.502306	0.485759
KEGG_PATHWAY	ssc04142:Lysosome	15	1.20096	0.0500132	CTSA, SLC11A1, CTSZ, LAPTM5, TCIRG1, LIPA, CTSS, NPC2, PSAP, ACP5, CTSH, DNASE2, ATP6V0D2, CTSC, LGMN	520	117	7001	1.72608	0.999999	0.355357	0.331666
GOTERM_CC_DIRECT	GO:0005769~early endosome	13	1.04083	0.0502396	PARM1, FZD5, ANXA2, F2R, OCRL, ADRB2, CORO1A, FGD2, F2RL1, LDLRAP1, LDLR, ATP6V0D2, HAVCR2	940	97	12833	1.82967	1	0.520776	0.503621
GOTERM_BP_DIRECT	GO:0007160~cell-matrix adhesion	8	0.640512	0.0530555	EDA, COL13A1, ITGB3, ITGB2, EMP2, ITGA6, LYPD5, NID2	851	46	11368	2.3232	1	1	0.998586
GOTERM_BP_DIRECT	GO:0042752~regulation of circadian rhythm	6	0.480384	0.0539362	TOP2A, PRKAA1, MAGED1, PRKDC, PPARG, EZH2	851	28	11368	2.86251	1	1	0.998586
GOTERM_BP_DIRECT	GO:0043410~positive regulation of MAPK cascade	7	0.560448	0.0545717	AR, NGFR, F2R, PSAP, OSM, ADRB2, TNFRSF1B	851	37	11368	2.52727	1	1	0.998586
GOTERM_BP_DIRECT	GO:0009615~response to virus	7	0.560448	0.0545717	RSAD2, NPC2, CCL5, MX2, STMN1, PIM2, CLU	851	37	11368	2.52727	1	1	0.998586
GOTERM_MF_DIRECT	GO:0004029~aldehyde dehydrogenase (NAD) activity	4	0.320256	0.0548537	ALDH4A1, ALDH6A1, ALDH5A1, ALDH2	759	13	11048	4.47877	1	1	1
GOTERM_BP_DIRECT	GO:0045773~positive regulation of axon extension	4	0.320256	0.0550918	MACF1, MAP1B, FN1, TRPV2	851	12	11368	4.4528	1	1	0.998586
GOTERM_BP_DIRECT	GO:0042476~odontogenesis	4	0.320256	0.0550918	OSR2, PAX9, LAMB1, INHBA	851	12	11368	4.4528	1	1	0.998586
GOTERM_BP_DIRECT	GO:0045879~negative regulation of smoothened signaling pathway	4	0.320256	0.0550918	SERPINE2, HHIP, PTCH1, RUNX2	851	12	11368	4.4528	1	1	0.998586
GOTERM_CC_DIRECT	GO:0005811~lipid particle	7	0.560448	0.0559113	NSDHL, ANXA2, RSAD2, LPCAT2, GIMAP2, CIDEB, CKAP4	940	38	12833	2.51487	1	0.56577	0.547132
KEGG_PATHWAY	ssc04340:Hedgehog signaling pathway	5	0.40032	0.0559284	DHH, HHIP, PTCH1, IHH, GLI1	520	20	7001	3.36587	1	0.365037	0.340701
KEGG_PATHWAY	ssc00900:Terpenoid backbone biosynthesis	5	0.40032	0.0559284	IDI1, MVK, HMGCS1, HMGCR, ACAT2	520	20	7001	3.36587	1	0.365037	0.340701
KEGG_PATHWAY	ssc05152:Tuberculosis	20	1.60128	0.0561852	PLK3, FCER1G, SYK, VDR, IL10RA, SPHK1, CAMK2A, ITGB2, SLA-DMB, TCIRG1, CORO1A, SLA-DMA, CTSS, SLA-DOA, C3, CLEC7A, CD14, ATP6V0D2, TLR4, TLR2	520	174	7001	1.54752	1	0.365037	0.340701
KEGG_PATHWAY	ssc04611:Platelet activation	16	1.28102	0.0567836	LYN, FCER1G, VWF, SYK, ITGB3, COL11A1, F2R, PLA2G4A, ADCY6, APBB1IP, COL5A1, BTK, PRKG2, LCP2, FERMT3	520	130	7001	1.65704	1	0.365037	0.340701
GOTERM_BP_DIRECT	GO:0051301~cell division	8	0.640512	0.0585012	CDC20, CDCA2, CCND2, NEK6, CKS2, CDK1, CDC6, SKA1	851	47	11368	2.27377	1	1	0.998586
GOTERM_MF_DIRECT	GO:0001965~G-protein alpha-subunit binding	3	0.240192	0.0586058	RGS2, F2R, F2RL1	759	6	11048	7.278	1	1	1
GOTERM_MF_DIRECT	GO:0016175~superoxide-generating NADPH oxidase activity	3	0.240192	0.0586058	GP91-PHOX, NCF1, NCF2	759	6	11048	7.278	1	1	1
KEGG_PATHWAY	ssc03440:Homologous recombination	6	0.480384	0.0593621	BLM, RAD51, EME1, POLD1, XRCC2, RAD54L	520	29	7001	2.78554	1	0.365118	0.340777
KEGG_PATHWAY	ssc04080:Neuroactive ligand-receptor interaction	28	2.24179	0.0599784	OXTR, GRIK5, C5AR1, MLNR, CHRNA6, PTAFR, CHRNA9, LPAR3, GRIK1, ADRB2, P2RY6, CYSLTR2, ADORA3, BDKRB2, ADORA1, GRIA4, GABRP, GHSR, P2RY11, NPY5R, F2R, AVPR1A, GRIN2C, ADRA2B, MC3R, GRIN3B, F2RL1, NMUR1	520	267	7001	1.4119	1	0.365118	0.340777
GOTERM_BP_DIRECT	GO:0001503~ossification	6	0.480384	0.0613302	SPP1, MMP9, RUNX2, RUNX1, ATP6V1B1, LTF	851	29	11368	2.76381	1	1	0.998586
GOTERM_BP_DIRECT	GO:0050679~positive regulation of epithelial cell proliferation	6	0.480384	0.0613302	OSR2, NR4A3, C5AR2, CCL5, C5AR1, FGF1	851	29	11368	2.76381	1	1	0.998586
KEGG_PATHWAY	ssc04976:Bile secretion	10	0.800641	0.0622819	SCARB1, SLCO1A2, ATP1A4, KCNN2, HMGCR, ATP1B2, SLC51B, LDLR, CYP7A1, ADCY6	520	68	7001	1.97992	1	0.365118	0.340777
KEGG_PATHWAY	ssc04514:Cell adhesion molecules (CAMs)	17	1.36109	0.0631953	CD86, NTNG1, ITGB2, SLA-DMB, PDCD1LG2, L1CAM, SLA-DMA, SLA-DOA, CLDN10, CLDN4, PTPRC, SDC1, CLDN18, ITGA6, NEO1, CD22, NECTIN1	520	143	7001	1.60055	1	0.365118	0.340777
KEGG_PATHWAY	ssc04064:NF-kappa B signaling pathway	12	0.960769	0.0635575	LYN, SYK, BCL2A1, CCL4, BTK, BLNK, LY96, CD14, PTGS2, TLR4, TNFSF13B	520	89	7001	1.8153	1	0.365118	0.340777
GOTERM_CC_DIRECT	GO:0009925~basal plasma membrane	4	0.320256	0.064292	C5AR2, TACSTD2, ITGA6, LDLRAP1	940	13	12833	4.20065	1	0.6083	0.588262
GOTERM_CC_DIRECT	GO:0005884~actin filament	6	0.480384	0.064302	TPM3, RAC2, LCP1, AIF1, CORO1A, RHOQ	940	30	12833	2.73043	1	0.6083	0.588262
GOTERM_CC_DIRECT	GO:1990023~mitotic spindle midzone	3	0.240192	0.0658395	CENPE, KIF18A, KIF20B	940	6	12833	6.82606	1	0.6083	0.588262
GOTERM_CC_DIRECT	GO:0042629~mast cell granule	3	0.240192	0.0658395	CHGA, SRGN, NR4A3	940	6	12833	6.82606	1	0.6083	0.588262
GOTERM_BP_DIRECT	GO:0043588~skin development	5	0.40032	0.0670034	FRAS1, COL5A1, SLITRK5, ITGA6, DHCR24	851	21	11368	3.18057	1	1	0.998586
GOTERM_BP_DIRECT	GO:0046777~protein autophosphorylation	12	0.960769	0.0672372	MAP4K1, CSF1R, MELK, FLT1, STK26, NEK6, INSRR, KDR, VRK1, NEK2, PIM2, FGFR4	851	89	11368	1.80113	1	1	0.998586
KEGG_PATHWAY	ssc05217:Basal cell carcinoma	8	0.640512	0.0675913	WNT10B, WNT5B, FZD5, WNT7B, HHIP, PTCH1, FZD9, GLI1	520	49	7001	2.19812	1	0.380201	0.354854
GOTERM_BP_DIRECT	GO:0002076~osteoblast development	4	0.320256	0.0677633	CLEC5A, LRP5, PTHLH, RUNX2	851	13	11368	4.11028	1	1	0.998586
GOTERM_BP_DIRECT	GO:0071310~cellular response to organic substance	4	0.320256	0.0677633	PSAP, CASP1, IQGAP3, SLC6A4	851	13	11368	4.11028	1	1	0.998586
GOTERM_BP_DIRECT	GO:0032467~positive regulation of cytokinesis	4	0.320256	0.0677633	KIF23, CDC6, AURKB, CIT	851	13	11368	4.11028	1	1	0.998586
GOTERM_BP_DIRECT	GO:0030854~positive regulation of granulocyte differentiation	3	0.240192	0.0684461	HCLS1, OGT, RUNX1	851	6	11368	6.6792	1	1	0.998586
GOTERM_BP_DIRECT	GO:0003214~cardiac left ventricle morphogenesis	3	0.240192	0.0684461	SFRP2, NPY5R, HEY2	851	6	11368	6.6792	1	1	0.998586
GOTERM_BP_DIRECT	GO:0043129~surfactant homeostasis	3	0.240192	0.0684461	EPAS1, ADGRF5, CTSH	851	6	11368	6.6792	1	1	0.998586
GOTERM_BP_DIRECT	GO:0008209~androgen metabolic process	3	0.240192	0.0684461	TIPARP, CYP19A1, HSD17B8	851	6	11368	6.6792	1	1	0.998586
GOTERM_BP_DIRECT	GO:0051099~positive regulation of binding	3	0.240192	0.0684461	ANXA2, CLIC2, S100A10	851	6	11368	6.6792	1	1	0.998586
GOTERM_BP_DIRECT	GO:0032466~negative regulation of cytokinesis	3	0.240192	0.0684461	E2F7, AURKB, E2F8	851	6	11368	6.6792	1	1	0.998586
GOTERM_BP_DIRECT	GO:0045744~negative regulation of G-protein coupled receptor protein signaling pathway	3	0.240192	0.0684461	RGS2, CCL5, PLEK	851	6	11368	6.6792	1	1	0.998586
GOTERM_BP_DIRECT	GO:0048246~macrophage chemotaxis	3	0.240192	0.0684461	CX3CR1, LGALS3, CCL2	851	6	11368	6.6792	1	1	0.998586
GOTERM_BP_DIRECT	GO:0010737~protein kinase A signaling	3	0.240192	0.0684461	GCG, LCP1, FBN1	851	6	11368	6.6792	1	1	0.998586
GOTERM_MF_DIRECT	GO:0004867~serine-type endopeptidase inhibitor activity	9	0.720576	0.0701344	ITIH4, SERPINA3-2, SERPINE2, SLPI, PTI, SERPINE1, COL6A3, SPINT2, SERPINA6	759	64	11048	2.04694	1	1	1
GOTERM_MF_DIRECT	GO:0004715~non-membrane spanning protein tyrosine kinase activity	6	0.480384	0.0722288	LYN, FGR, HCK, MELK, SYK, JAK3	759	33	11048	2.64654	1	1	1
GOTERM_BP_DIRECT	GO:0001942~hair follicle development	5	0.40032	0.0772532	NSDHL, CD109, INHBA, DKK1, LGR4	851	22	11368	3.036	1	1	0.998586
GOTERM_BP_DIRECT	GO:0007417~central nervous system development	6	0.480384	0.0777444	LYN, ALDH5A1, VNN1, COL2A1, ZBTB16, HAPLN3	851	31	11368	2.5855	1	1	0.998586
KEGG_PATHWAY	ssc01200:Carbon metabolism	13	1.04083	0.0778594	TKTL1, SDS, GOT1, GPT2, ACAT2, HK3, ALDH6A1, PC, CPS1, PHGDH, PFKM, FBP2, IDH3A	520	103	7001	1.69927	1	0.429021	0.40042
GOTERM_MF_DIRECT	GO:0030170~pyridoxal phosphate binding	7	0.560448	0.0781834	SDS, GOT1, KYNU, GPT2, HDC, BCAT1, GCAT	759	44	11048	2.31573	1	1	1
GOTERM_MF_DIRECT	GO:0019899~enzyme binding	3	0.240192	0.0783942	CDC20, NPC2, PPARG	759	7	11048	6.23828	1	1	1
GOTERM_BP_DIRECT	GO:0042981~regulation of apoptotic process	14	1.1209	0.0787077	NGFR, ROBO4, MAGED1, LRP5, CIDEB, INHBB, INHBA, TNFRSF1B, GDF5, BMP1, STK26, CASP1, SKP2, BCL2L14	851	113	11368	1.65502	1	1	0.998586
GOTERM_MF_DIRECT	GO:0017147~Wnt-protein binding	4	0.320256	0.0788821	SFRP2, FZD5, LRP5, FZD9	759	15	11048	3.8816	1	1	1
GOTERM_BP_DIRECT	GO:0009611~response to wounding	4	0.320256	0.0816217	GJA1, F2R, CCL2, SULF2	851	14	11368	3.81669	1	1	0.998586
GOTERM_BP_DIRECT	GO:0010575~positive regulation of vascular endothelial growth factor production	4	0.320256	0.0816217	C5, C5AR1, HIF1A, SULF2	851	14	11368	3.81669	1	1	0.998586
GOTERM_BP_DIRECT	GO:0060716~labyrinthine layer blood vessel development	4	0.320256	0.0816217	NSDHL, FZD5, HEY2, HS6ST1	851	14	11368	3.81669	1	1	0.998586
GOTERM_BP_DIRECT	GO:0006335~DNA replication-dependent nucleosome assembly	4	0.320256	0.0816217	CHAF1B, CHAF1A, NASP, ASF1B	851	14	11368	3.81669	1	1	0.998586
GOTERM_BP_DIRECT	GO:0032331~negative regulation of chondrocyte differentiation	4	0.320256	0.0816217	GREM1, EFEMP1, GDF5, PTHLH	851	14	11368	3.81669	1	1	0.998586
GOTERM_BP_DIRECT	GO:0032436~positive regulation of proteasomal ubiquitin-dependent protein catabolic process	7	0.560448	0.0823248	GCLC, RNF125, USP5, PLK1, TRIB3, BBS7, CLU	851	41	11368	2.2807	1	1	0.998586
KEGG_PATHWAY	ssc05310:Asthma	5	0.40032	0.0859633	FCER1G, CCL11, SLA-DMB, SLA-DMA, SLA-DOA	520	23	7001	2.92684	1	0.464202	0.433255
GOTERM_BP_DIRECT	GO:0008286~insulin receptor signaling pathway	6	0.480384	0.0867512	IRS1, PDK4, SORBS1, SOGA1, FOXO1, RHOQ	851	32	11368	2.5047	1	1	0.998586
GOTERM_BP_DIRECT	GO:0051092~positive regulation of NF-kappaB transcription factor activity	10	0.800641	0.0871526	GREM1, AR, EDA, SPHK1, CAPN3, NLRP3, RAB7B, CLU, LTF, TLR2	851	72	11368	1.85533	1	1	0.998586
GOTERM_CC_DIRECT	GO:0043020~NADPH oxidase complex	3	0.240192	0.0878033	GP91-PHOX, NCF1, NCF4	940	7	12833	5.85091	1	0.793966	0.767812
GOTERM_MF_DIRECT	GO:0015485~cholesterol binding	5	0.40032	0.0882044	STARD4, NPC2, PTCH1, SCAP, APOE	759	25	11048	2.9112	1	1	1
GOTERM_MF_DIRECT	GO:0004197~cysteine-type endopeptidase activity	6	0.480384	0.088479	ESPL1, CTSZ, CASP1, CTSH, CTSS, CTSC	759	35	11048	2.49531	1	1	1
GOTERM_BP_DIRECT	GO:0090263~positive regulation of canonical Wnt signaling pathway	7	0.560448	0.0902918	AMER1, WNT10B, SFRP2, EDA, DKK2, LGR4, SULF2	851	42	11368	2.2264	1	1	0.998586
GOTERM_BP_DIRECT	GO:0048511~rhythmic process	3	0.240192	0.0911837	TOP2A, PRKAA1, PPARG	851	7	11368	5.72503	1	1	0.998586
GOTERM_BP_DIRECT	GO:0090197~positive regulation of chemokine secretion	3	0.240192	0.0911837	CSF1R, C5, IL4R	851	7	11368	5.72503	1	1	0.998586
GOTERM_BP_DIRECT	GO:0045862~positive regulation of proteolysis	3	0.240192	0.0911837	CAPN3, FGFR4, OGT	851	7	11368	5.72503	1	1	0.998586
GOTERM_BP_DIRECT	GO:0006002~fructose 6-phosphate metabolic process	3	0.240192	0.0911837	GFPT2, PFKM, FBP2	851	7	11368	5.72503	1	1	0.998586
GOTERM_BP_DIRECT	GO:0010759~positive regulation of macrophage chemotaxis	3	0.240192	0.0911837	CCL5, C5AR1, CCL2	851	7	11368	5.72503	1	1	0.998586
GOTERM_CC_DIRECT	GO:0000793~condensed chromosome	4	0.320256	0.0918444	TOP2A, FANCD2, HMGB2, NCAPG	940	15	12833	3.64057	1	0.813206	0.786418
KEGG_PATHWAY	ssc04664:Fc epsilon RI signaling pathway	9	0.720576	0.0921806	LYN, FCER1G, SYK, BTK, RAC2, PLA2G4A, LCP2, VAV1	520	63	7001	1.92335	1	0.485076	0.452737
GOTERM_MF_DIRECT	GO:0004602~glutathione peroxidase activity	4	0.320256	0.0923334	GPX2, GPX1, GPX7, CLIC2	759	16	11048	3.639	1	1	1
GOTERM_BP_DIRECT	GO:0032496~response to lipopolysaccharide	10	0.800641	0.0931832	NGFR, CITED1, SLPI, SLC11A1, F2R, CASP1, BDKRB2, HMGB2, ACP5, TNFRSF1B	851	73	11368	1.82992	1	1	0.998586
KEGG_PATHWAY	ssc05020:Prion diseases	6	0.480384	0.093422	C1QB, C1QA, C5, CCL5, LAMC1, C1QC	520	33	7001	2.4479	1	0.485076	0.452737
GOTERM_BP_DIRECT	GO:0043066~negative regulation of apoptotic process	21	1.68135	0.0960168	CSF1R, PLK3, PRKAA1, BCL2A1, PRKDC, SPHK1, PLK1, GCG, FOXO1, ADAMTS20, GREM1, CHST11, CLEC5A, CDK1, CAPN3, CTSH, GHRL, PIM2, AIPL1, MAD2L1, LTF	851	196	11368	1.43126	1	1	0.998586
GOTERM_BP_DIRECT	GO:0010629~negative regulation of gene expression	9	0.720576	0.096106	CCR1, GJA1, TIPARP, HMGB2, PPARG, LDLR, IQGAP3, FOXO1, HAVCR2	851	63	11368	1.90834	1	1	0.998586
GOTERM_BP_DIRECT	GO:0045669~positive regulation of osteoblast differentiation	6	0.480384	0.0962774	WNT10B, CEBPA, GJA1, SFRP2, RUNX2, LTF	851	33	11368	2.4288	1	1	0.998586
GOTERM_BP_DIRECT	GO:0002755~MyD88-dependent toll-like receptor signaling pathway	4	0.320256	0.0965836	TLR8, TLR5, TLR4, TLR2	851	15	11368	3.56224	1	1	0.998586
GOTERM_BP_DIRECT	GO:0002224~toll-like receptor signaling pathway	4	0.320256	0.0965836	TLR8, TLR5, TLR4, TLR2	851	15	11368	3.56224	1	1	0.998586
GOTERM_MF_DIRECT	GO:0005515~protein binding	5	0.40032	0.0988644	C3, ANXA2, TUBB, OLR1, NECTIN1	759	26	11048	2.79923	1	1	1
GOTERM_MF_DIRECT	GO:0005539~glycosaminoglycan binding	3	0.240192	0.0999	TGFBR3, EGFLAM, SPOCK3	759	8	11048	5.4585	1	1	1
GOTERM_MF_DIRECT	GO:0030169~low-density lipoprotein particle binding	3	0.240192	0.0999	MSR1, SCARB1, LDLR	759	8	11048	5.4585	1	1	1
GOTERM_BP_DIRECT	GO:0003151~outflow tract morphogenesis	5	0.40032	0.0999253	HEYL, SFRP2, NPY5R, HEY2, HIF1A	851	24	11368	2.783	1	1	0.998586
GOTERM_BP_DIRECT	GO:0009408~response to heat	5	0.40032	0.0999253	GCLC, TP53INP1, TRPV2, OSM, NOS1	851	24	11368	2.783	1	1	0.998586
