# Supplementary material for: Comprehensive Transcriptome Analysis of Follicles from Two Stages of the Estrus Cycle of Two Breeds Reveals the Roles of Long Intergenic Non-Coding RNAs in Gilts
Source: Biology (Basel). 2022 May 6;11(5):716. doi: 10.3390/biology11050716 (PMC9138455; doi:10.3390/biology11050716)
Supplement: Supplementary file 1 [file biology-11-00716-s001.zip › Supplementary files/Supplementary Table S6.xlsx]

## Sheet: Sheet1
Supplementary Table 6 Primers for the lincRNAs and genes for Real-time RT-PCR
Gene name	Primer sequence		Tm (°C)
MSTRG.10910-F	F	GGCTGTACCTGGTTCATCACA	60
MSTRG.10910-R	R	AAGAATGCAGGTCTGGAGCC
MSTRG.11074-F	F	ATGATGCTTGTGGGCTGGAT	60
MSTRG.11074-R	R	AGGGGGAACCCTCACAGTAT
MSTRG.21086-F	F	CCAGCTGCTGTCGAAAGTCT	60
MSTRG.21086-R	R	ATAGGATCCCTGTCCGCAGT
MSTRG.23984-F	F	AGAGACTCTCCCTTCTTCCTCT	60
MSTRG.23984-R	R	TTCCACTCCACCGACCCTAA
KIF16B-F	F	GCCCATGAATCGCAGGGAAA	60
KIF16B-R	R	AGGTGAAGGTCTTGGTCCGT
CCNE2-F	F	AGTCAGACGGATTCCCCTCA	59
CCNE2-R	R	ACAGGTGGCCAACAATTCCT
POU2F1-F	F	CCTTCTGCCTCAGGCTCCA	59
POU2F1-R	R	TGACGCTGTCACCATCACC
CDK1-F	F	GGGTCAGCTCGCTACTCAAC	59
CDK1-R	R	GGAGTGCCCAAAGCTCTGAA
